# Supplementary material for: The clinical utility of integrative genomics in childhood cancer extends beyond targetable mutations
Source: Nat Cancer. 2022 Dec 30;4(2):203–21. doi: 10.1038/s43018-022-00474-y (PMC9970873; doi:10.1038/s43018-022-00474-y)
Supplement: Source Data Fig. 3 — Statistical source data. [file 43018_2022_474_MOESM4_ESM.xlsx]

## Sheet: Sheet1
	Total Samples	SBS3 Samples (>99 mutations)	SBS3 Samples Proportion (%)
PCAWG	2780	369	13.3
KiCS non-HR	240	56	23.3
KiCS HR Somatic	26	8	30.8
KiCS HR Germline	25	12	48
