# Supplementary material for: The clinical utility of integrative genomics in childhood cancer extends beyond targetable mutations
Source: Nat Cancer. 2022 Dec 30;4(2):203–21. doi: 10.1038/s43018-022-00474-y (PMC9970873; doi:10.1038/s43018-022-00474-y)
Supplement: Source Data Fig. 5 — Statistical source data. [file 43018_2022_474_MOESM5_ESM.txt]

kics_id	sample	abbreviation	snv_tmb	SV_count	post_treatment	high_snv	high_sv	high_burden
2	260862	GCT	4.98	274	post-treatment	high	high	high
3	285202	MFT	1.33	8	post-treatment	low	low	low
3	285201	MFT	0	21	post-treatment	low	low	low
3	20-14558-A-02-00	MFT	4.31	NA	post-treatment	low	NA	low
5	263037	PGL	0	1	pre-treatment	low	low	low
5	300238	PGL	0	2	pre-treatment	low	low	low
6	274243	NBL	1.66	14	post-treatment	low	low	low
7	302948	NBL	0.33	5	post-treatment	low	low	low
8	268399	CRC	0.33	NA	post-treatment	low	NA	low
8	289185	CRC	5.31	162	post-treatment	high	low	high
9	264227	CD	0.33	NA	pre-treatment	low	NA	low
10	270646	OST	0	2	post-treatment	low	low	low
10	270647	OST	1.99	174	post-treatment	low	low	low
10	270645	OST	1.33	154	post-treatment	low	low	low
11	270648	MN	0	32	pre-treatment	low	low	low
11	270649	MN	0.33	NA	pre-treatment	low	NA	low
11	19-24259-A-02-00	MN	0.33	35	post-treatment	low	low	low
13	239156	PTC	0.66	NA	post-treatment	low	NA	low
13	239157	PTC	0.66	NA	post-treatment	low	NA	low
15	283113	ERMS	0.66	57	pre-treatment	low	low	low
15	288017	ERMS	1.66	67	post-treatment	low	low	low
15	316119	ERMS	1.99	80	post-treatment	low	low	low
15	18-7567-A-02-00	ERMS	3.65	76	post-treatment	low	low	low
16	270650	HGG	0	5	post-treatment	low	low	low
17	270651	NBL	0.33	2	pre-treatment	low	low	low
17	271603	NBL	0	0	post-treatment	low	low	low
18	270652	MPNST	5.31	42	post-treatment	high	low	high
24	272790	US	0	2	pre-treatment	low	low	low
24	283115	US	0	NA	post-treatment	low	NA	low
25	272791	ARMS	0.66	9	post-treatment	low	low	low
25	307284	ARMS	3.65	21	post-treatment	low	low	low
29	274194	EWS	0	NA	pre-treatment	low	NA	low
30	273368	GS	2.32	112	post-treatment	low	low	low
31	283112	US	0	7	pre-treatment	low	low	low
31	296690	US	0.33	NA	post-treatment	low	NA	low
32	273811	NBL	47.13	NA	post-treatment	high	NA	high
32	276054	US	20.25	95	post-treatment	high	low	high
33	319631	PTC	0.33	NA	pre-treatment	low	NA	low
35	18-8562-A-02-01	CML/B-ALL	0	NA	pre-treatment	low	NA	low
35	18-8561-A-02-00	CML/B-ALL	0.66	41	post-treatment	low	low	low
36	275797	B-ALL	1	15	pre-treatment	low	low	low
36	275798	B-ALL	0	31	post-treatment	low	low	low
37	283114	GIST	1.33	6	pre-treatment	low	low	low
38	287533	HB	0	NA	post-treatment	low	NA	low
38	295256	HB	0	1	post-treatment	low	low	low
38	305256	HB	2.66	15	post-treatment	low	low	low
38	310410	HB	2.66	21	post-treatment	low	low	low
39	297368	ERMS	0.66	12	post-treatment	low	low	low
40	286739	NBL	0	NA	pre-treatment	low	NA	low
41	317512	SS	0.33	6	post-treatment	low	low	low
41	317510	SS	1.33	8	post-treatment	low	low	low
42	284388	EP	0.33	9	pre-treatment	low	low	low
43	290134	RCC	4.31	1	pre-treatment	low	low	low
44	285046-T	HCC	0	15	pre-treatment	low	low	low
45	288555	AL	0.66	2	pre-treatment	low	low	low
46	292280	LGG	0	2	pre-treatment	low	low	low
48	290132	NBL	10.62	NA	post-treatment	high	NA	high
48	293310	NBL	1.33	NA	post-treatment	low	NA	low
48	293311	NBL	0	NA	post-treatment	low	NA	low
48	18-753-A-02-00	NBL	7.63	NA	post-treatment	high	NA	high
49	289183	EP	0.33	NA	pre-treatment	low	NA	low
49	289187	EP	0.33	NA	post-treatment	low	NA	low
50	290492	HGG	5.97	25	post-treatment	high	low	high
51	289184	HGG	2.32	NA	post-treatment	low	NA	low
52	289182	HGG	0.33	0	pre-treatment	low	low	low
55	289552	NE	0.66	NA	post-treatment	low	NA	low
55	318143	NE	1	17	post-treatment	low	low	low
59	291150	US	0	NA	pre-treatment	low	NA	low
60	291967	B-NHL	0	10	pre-treatment	low	low	low
61	290886	RCC	0	8	pre-treatment	low	low	low
62	291776	HGG	16.6	9	pre-treatment	high	low	high
64	293844	NBL	5.31	76	post-treatment	high	low	high
66	301446	MBL	0.33	NA	pre-treatment	low	NA	low
67	294232	NBL	2.32	38	post-treatment	low	low	low
68	294906	ATRT	0	NA	pre-treatment	low	NA	low
69	295533	US	1.66	203	post-treatment	low	high	high
69	298700	US	1.33	171	pre-treatment	low	low	low
70	296084	HGG	0.33	1	post-treatment	low	low	low
72	297372	N	0	NA	pre-treatment	low	NA	low
74	296401	WT	0	0	post-treatment	low	low	low
74	302458	WT	0.66	2	pre-treatment	low	low	low
74	20-10579-A-02-00	WT	1	NA	post-treatment	low	NA	low
75	296367	NBL	1.66	NA	post-treatment	low	NA	low
76	299020	NBL	0.33	9	post-treatment	low	low	low
76	303115	NBL	0.33	8	post-treatment	low	low	low
78	297044	EP	0.33	0	pre-treatment	low	low	low
79	19-2518-B-02-00	EWS	0.33	7	post-treatment	low	low	low
83	298314	OST	2.99	406	pre-treatment	low	high	high
84	300714	T-NHL	1.99	15	post-treatment	low	low	low
85	299826	ERMS	1	12	pre-treatment	low	low	low
86	298838	SCST	1	0	pre-treatment	low	low	low
87	297229	US	1	24	post-treatment	low	low	low
87	298485	US	0.33	40	post-treatment	low	low	low
88	298840	OST	0	2	post-treatment	low	low	low
90	299554	LPD	0	3	post-treatment	low	low	low
91	301892	NBL	0	1	post-treatment	low	low	low
91	18-14899-A-02-00	NBL	2.99	NA	post-treatment	low	NA	low
92	298842	GN/NBL	0.33	NA	pre-treatment	low	NA	low
92	319682	NBL	2.32	17	post-treatment	low	low	low
92	329766	NBL	2.32	19	post-treatment	low	low	low
92	19-18518-A-02-00	NBL	2.32	30	post-treatment	low	low	low
93	305080	ERMS	1.66	NA	post-treatment	low	NA	low
93	314662	ERMS	0	NA	post-treatment	low	NA	low
95	300240	MPAL	0.33	2	pre-treatment	low	low	low
96	302713	ES	0.33	9	pre-treatment	low	low	low
97	301159	AF	0.33	NA	post-treatment	low	NA	low
98	301163	PGL	0	0	pre-treatment	low	low	low
98	301161	PGL	0.33	2	pre-treatment	low	low	low
99	301444	NBL	0	1	post-treatment	low	low	low
100	301918	SS	0.33	2	pre-treatment	low	low	low
101	303761	US	0	73	pre-treatment	low	low	low
102	307286	HB	0.66	NA	pre-treatment	low	NA	low
103	304770	OST	0.33	245	post-treatment	low	high	high
104	303117	AMKL	0.33	6	pre-treatment	low	low	low
104	312594	AMKL	0.33	2	post-treatment	low	low	low
106	302802	EP	1	22	post-treatment	low	low	low
107	307283	EWS	0.33	10	post-treatment	low	low	low
109	304552	NBL	0.66	116	post-treatment	low	low	low
110	304269	NBL	0.33	59	post-treatment	low	low	low
111	313467	HGG	1.66	150	pre-treatment	low	low	low
112	306734	PTC	0.33	5	pre-treatment	low	low	low
114	304772	MBL	1	13	post-treatment	low	low	low
115	313555	AF	0	137	post-treatment	low	low	low
116	307117	PTC	0	16	pre-treatment	low	low	low
118	312902	NBL	0.33	2	post-treatment	low	low	low
119	307642	NBL	0	0	pre-treatment	low	low	low
120	308939	WT	0.33	1	post-treatment	low	low	low
120	308114	WT	0.33	33	post-treatment	low	low	low
120	308112	WT	0	0	post-treatment	low	low	low
121	311881	B-ALL	0	6	pre-treatment	low	low	low
122	310757	HGG	1.66	NA	post-treatment	low	NA	low
123	308934	MFT	1.33	NA	pre-treatment	low	NA	low
125	309277	EWS	0.33	8	pre-treatment	low	low	low
126	328068	B-ALL	0.66	31	pre-treatment	low	low	low
128	310151	ACC	0.33	7	pre-treatment	low	low	low
131	310758	ARMS	1.66	NA	post-treatment	low	NA	low
134	318339	B-ALL	0.33	NA	pre-treatment	low	NA	low
136	312904	NBL	0	0	post-treatment	low	low	low
138	315043	B-NHL	12.61	NA	post-treatment	high	NA	high
140	313704	NBL	0	0	post-treatment	low	low	low
141	314896	OST	0	9	post-treatment	low	low	low
143	316365	B-ALL	1	4	pre-treatment	low	low	low
145	314010	B-ALL	1.33	16	pre-treatment	low	low	low
148	319486	OST	3.32	746	post-treatment	low	high	high
149	316368	AML	0.66	6	pre-treatment	low	low	low
150	315216	ARMS	0.33	6	pre-treatment	low	low	low
152	316245	NBL	2.32	6	post-treatment	low	low	low
154	316299	MRT	0.33	20	post-treatment	low	low	low
154	326256	MRT	1.99	24	post-treatment	low	low	low
154	18-752-A-02-00	MRT	0.33	48	post-treatment	low	low	low
155	314807	MPN	0	5	post-treatment	low	low	low
155	314825	MPN	0	4	post-treatment	low	low	low
156	315663	CRC	26.89	46	post-treatment	high	low	high
157	317050	NBL	4.65	23	post-treatment	low	low	low
158	316457	OST	0.33	367	pre-treatment	low	high	high
161	319628	B-ALL	0	3	pre-treatment	low	low	low
162	317276	NBL	1.99	36	post-treatment	low	low	low
164	317770	LB	0	1	pre-treatment	low	low	low
165	317832	NBL	2.32	415	post-treatment	low	high	high
167	318530	HGG	10.62	NA	post-treatment	high	NA	high
168	319321	NBL	1.99	37	post-treatment	low	low	low
169	319629	B-ALL	0.33	8	pre-treatment	low	low	low
170	320432	AML	0.66	2	post-treatment	low	low	low
171	319910	B-ALL	0.33	22	pre-treatment	low	low	low
171	19-17562-A-02-00	B-ALL	0.66	26	post-treatment	low	low	low
172	321979	ES	1	35	post-treatment	low	low	low
175	322488	NBL	0	NA	post-treatment	low	NA	low
175	19-10154-A-02-00	NBL	1.66	NA	post-treatment	low	NA	low
175	20-1989-A-02-00	NBL	1.66	NA	post-treatment	low	NA	low
176	325987	BPDCN	0	NA	pre-treatment	low	NA	low
179	322516	OST	0.33	147	pre-treatment	low	low	low
184	324069	OST	0.33	72	post-treatment	low	low	low
186	325302	B-NHL	0	NA	post-treatment	low	NA	low
188	334057	ERMS	0	2	post-treatment	low	low	low
190	327483	SS	0	5	pre-treatment	low	low	low
192	330523	B-ALL	1	16	post-treatment	low	low	low
193	328020	ERMS	1	46	pre-treatment	low	low	low
193	328018	ERMS	0.66	28	post-treatment	low	low	low
194	328185	OST	3.65	755	post-treatment	low	high	high
195	327479	B-ALL	8.96	15	post-treatment	high	low	high
197	326711	NBL	0	2	post-treatment	low	low	low
197	20-1406-A-02-00	NBL	1	NA	post-treatment	low	NA	low
197	20-15931-A-02-00	NBL	0	NA	post-treatment	low	NA	low
198	327862	LS	0.66	78	post-treatment	low	low	low
200	332386	ERMS	1.99	8	pre-treatment	low	low	low
200	334041	ERMS	1	NA	post-treatment	low	NA	low
201	330868	NBL	1.99	NA	post-treatment	low	NA	low
202	330870	NET	0.66	NA	post-treatment	low	NA	low
204	19-530-B-02-00	OST	1	838	post-treatment	low	high	high
209	331401	NBL	0.66	NA	post-treatment	low	NA	low
209	18-1512-A-02-00	NBL	0.66	10	post-treatment	low	low	low
209	18-9291-A-03-00	NBL	1.33	NA	post-treatment	low	NA	low
212	333928	ARMS	0.33	14	pre-treatment	low	low	low
214	18-2567-A-02-00	HGG	0.66	13	pre-treatment	low	low	low
217	18-5094-A-02-01	WT	0.33	NA	post-treatment	low	NA	low
218	18-751-A-02-00	WT	0.33	49	post-treatment	low	low	low
218	18-1530-A-02-00	WT	1.99	31	post-treatment	low	low	low
218	19-25454-A-02-00	WT	3.65	NA	post-treatment	low	NA	low
219	18-1752-A-02-00	HGG	476.96	31	pre-treatment	high	low	high
220	18-748-A-02-00	MS	1.66	261	post-treatment	low	high	high
220	18-3730-A-04-00	MS	1.33	25	post-treatment	low	low	low
220	18-8816-A-02-00	PT	1	NA	post-treatment	low	NA	low
221	18-2564-A-02-00	ERMS	3.98	148	post-treatment	low	low	low
222	18-7573-A-02-00	GIST	0.33	12	pre-treatment	low	low	low
223	18-8809-A-02-01	EWS	1	NA	post-treatment	low	NA	low
224	18-1655-A-02-00	T-NHL	0	NA	pre-treatment	low	NA	low
225	18-2571-A-03-00	MRT	0.33	37	post-treatment	low	low	low
226	18-2569-A-02-00	NBL	0	NA	post-treatment	low	NA	low
227	18-2559-A-03-00	AL	1.99	30	pre-treatment	low	low	low
228	18-7577-A-02-00	MAO	0.33	25	post-treatment	low	low	low
228	18-7579-A-02-00	MAO	0	25	pre-treatment	low	low	low
230	18-8807-A-02-01	EP	3.65	NA	post-treatment	low	NA	low
231	18-5970-A-02-00	MM	5.64	34	pre-treatment	high	low	high
232	MD1399T1	HGG	14.78	NA	pre-treatment	high	NA	high
234	18-8803-A-02-01	EWS	0.66	NA	post-treatment	low	NA	low
235	18-4828-A-02-00	PNET	0	10	pre-treatment	low	low	low
238	18-5640-A-02-00	ARMS	0.33	17	post-treatment	low	low	low
239	18-7570-A-02-00	EMC	0	5	pre-treatment	low	low	low
240	18-8811-A-02-00	ARMS	0.33	71	post-treatment	low	low	low
241	18-13397-B-02-00	MFT	0.66	8	pre-treatment	low	low	low
244	18-13801-A-02-01	EP	0.33	NA	pre-treatment	low	NA	low
245	18-12071-A-02-00	T-LL	0	7	pre-treatment	low	low	low
246	18-11279-A-02-00	NBL	1	12	pre-treatment	low	low	low
247	18-13799-A-02-01	G	0	NA	post-treatment	low	NA	low
249	18-11283-A-02-00	CD	1	51	pre-treatment	low	low	low
249	19-27215-A-02-00	CD	0	NA	post-treatment	low	NA	low
249	20-3017-A-03-00	CD	1.66	NA	post-treatment	low	NA	low
254	18-10106-A-02-00	GIST	0.33	3	post-treatment	low	low	low
254	18-10110-A-02-00	GIST	0	25	post-treatment	low	low	low
255	18-10117-A-02-00	GIST	0	6	post-treatment	low	low	low
255	18-10122-A-02-00	GIST	0	0	post-treatment	low	low	low
259	18-12197-A-02-00	EWS	0	7	post-treatment	low	low	low
261	18-13276-B-02-00	ERMS	2.32	NA	post-treatment	low	NA	low
263	18-15764-A-03-01	NBL	2.66	63	post-treatment	low	low	low
266	18-13182-B-02-00	EWS	0	8	pre-treatment	low	low	low
269	18-13380-A-02-00	NBL	1.33	73	post-treatment	low	low	low
270	18-13359-B-02-00	EP	1	35	post-treatment	low	low	low
271	18-13075-B-02-00	ERMS	1.66	32	pre-treatment	low	low	low
272	18-13612-B-02-00	HGG	0	NA	pre-treatment	low	NA	low
273	19-11-A-02-00	SN	1	NA	pre-treatment	low	NA	low
273	19-10-A-02-00	SN	1.33	NA	pre-treatment	low	NA	low
274	18-13048-B-02-00	MBL	0.33	5	pre-treatment	low	low	low
276	18-13565-B-02-00	OST	4.31	448	post-treatment	low	high	high
277	18-14290-B-02-00	DSRCT	0	NA	post-treatment	low	NA	low
277	19-4280-A-02-01	DSRCT	0.33	35	post-treatment	low	low	low
279	18-14778-B-02-00	HGG	570.56	14	pre-treatment	high	low	high
281	18-14897-A-02-00	HCC	0	NA	pre-treatment	low	NA	low
282	19-982-A-02-00	NBL	1.33	NA	post-treatment	low	NA	low
282	19-8768-A-02-00	NBL	1.66	56	post-treatment	low	low	low
283	19-89-A-02-00	ARMS	0	15	post-treatment	low	low	low
284	18-15336-B-03-00	HGG	350.17	NA	pre-treatment	high	NA	high
285	19-952-B-02-00	NBL	0.66	12	pre-treatment	low	low	low
288	19-1540-B-02-00	EWS	0.33	NA	pre-treatment	low	NA	low
289	19-1546-B-02-00	OST	0	3	post-treatment	low	low	low
292	19-1099-B-02-00	GCT	0	9	post-treatment	low	low	low
293	19-2084-B-02-00	EMS	1	22	pre-treatment	low	low	low
295	19-3627-B-02-00	NBL	0	6	post-treatment	low	low	low
295	20-6121-A-02-00	NBL	0	NA	post-treatment	low	NA	low
296	19-6190-B-02-00	OST	2.66	451	post-treatment	low	high	high
298	19-3941-B-02-01	NBL	0	14	post-treatment	low	low	low
298	19-3941-C-02-00	NBL	0.33	NA	pre-treatment	low	NA	low
299	19-3794-A-02-00	NBL	1	NA	pre-treatment	low	NA	low
302	19-4984-B-02-00	WT	0.33	2	post-treatment	low	low	low
306	19-9770-A-02-00	HGG	0.33	NA	pre-treatment	low	NA	low
306	19-10265-B-02-00	HGG	1	79	post-treatment	low	low	low
310	19-7292-A-02-01	B-ALL	1.33	0	pre-treatment	low	low	low
312	19-6596-B-02-01	B-ALL	0.66	12	pre-treatment	low	low	low
314	19-8657-A-02-00	OF	0	10	pre-treatment	low	low	low
319	19-15996-B-02-00	AML	0.33	NA	post-treatment	low	NA	low
319	19-11213-A-02-00	AML	0.66	NA	pre-treatment	low	NA	low
320	19-8864-B-02-00	JMML	0	NA	pre-treatment	low	NA	low
322	19-14971-A-02-00	CSRC	1	NA	pre-treatment	low	NA	low
323	19-11012-B-02-00	MT	0.33	NA	pre-treatment	low	NA	low
324	19-9284-B-02-00	EP	1.66	50	post-treatment	low	low	low
325	19-10808-A-02-00	ERMS	1	NA	pre-treatment	low	NA	low
326	19-10805-C-02-00	ARMS	0.33	38	post-treatment	low	low	low
327	19-10811-B-02-00	NBL	2.32	28	post-treatment	low	low	low
329	19-11193-B-03-00	RCC	0.66	NA	pre-treatment	low	NA	low
332	19-11659-A-02-00	DSRCT	0.33	NA	post-treatment	low	NA	low
333	19-12379-C-02-00	HGG	0	341	post-treatment	low	high	high
333	19-12379-A-02-00	HGG	1.33	17	pre-treatment	low	low	low
334	19-13510-C-02-00	NBL	1.33	2	post-treatment	low	low	low
334	19-13510-A-02-00	T-ALL	2.99	NA	pre-treatment	low	NA	low
335	19-12818-B-03-00	LGG	0.33	NA	post-treatment	low	NA	low
336	19-11767-B-02-00	DSRCT	0	10	pre-treatment	low	low	low
337	19-12649-A-02-00	MPN	0	NA	pre-treatment	low	NA	low
339	19-12352-B-02-00	WT	0.66	7	post-treatment	low	low	low
341	19-13030-B-02-00	HGG	1	75	pre-treatment	low	low	low
343	19-13225-A-06-00	SS	0.33	NA	pre-treatment	low	NA	low
344	19-13183-B-04-00	WT	1.66	NA	post-treatment	low	NA	low
345	19-13803-B-03-00	ACC	1.66	674	post-treatment	low	high	high
345	20-7423-A-02-00	ACC	2.99	NA	post-treatment	low	NA	low
347	19-13785-B-02-00	MRT	0.33	4	pre-treatment	low	low	low
349	19-15230-A-02-00	NBL	1.99	NA	post-treatment	low	NA	low
350	19-15504-B-02-00	HGG	1.33	713	pre-treatment	low	high	high
350	19-25262-A-02-00	HGG	0.66	760	post-treatment	low	high	high
352	19-15571-B-02-00	HGG	624	19	pre-treatment	high	low	high
354	19-19173-A-02-00	ES	0	344	pre-treatment	low	high	high
356	19-16363-B-02-00	US	0.33	37	pre-treatment	low	low	low
358	19-19175-A-02-00	AM	0.33	186	pre-treatment	low	low	low
359	19-18908-A-02-00	HGG	0.66	90	pre-treatment	low	low	low
361	19-18612-A-02-00	HB	0	16	post-treatment	low	low	low
362	19-19176-A-02-00	ATRT	0	78	pre-treatment	low	low	low
363	19-18529-B-02-00	OST	1	18	post-treatment	low	low	low
363	19-20804-A-02-00	OST	0.33	13	pre-treatment	low	low	low
365	19-19135-C-02-00	AF	6.97	1	post-treatment	high	low	high
366	19-20056-A-02-00	EWS	0.66	8	pre-treatment	low	low	low
366	20-11328-A-02-00	EWS	1.66	NA	post-treatment	low	NA	low
368	19-20357-B-02-00	HGG	474.31	8	pre-treatment	high	low	high
370	19-21815-A-02-00	ARMS	1	178	pre-treatment	low	low	low
371	19-25437-A-02-00	HB	0.33	0	post-treatment	low	low	low
374	20-3760-A-02-00	AML/DS	0.33	NA	pre-treatment	low	NA	low
374	20-3759-A-02-00	AML/DS	0.33	NA	post-treatment	low	NA	low
375	20-484-A-02-00	G	1.33	NA	post-treatment	low	NA	low
376	19-23808-A-02-00	EWS	0	NA	post-treatment	low	NA	low
377	20-5969-A-03-00	G	2.32	NA	pre-treatment	low	NA	low
378	19-25069-A-02-00	G	2.32	NA	pre-treatment	low	NA	low
379	19-25067-A-02-00	US	0	NA	pre-treatment	low	NA	low
380	19-25917-A-02-00	CPC	0.33	NA	pre-treatment	low	NA	low
383	19-25455-A-02-00	WT	0	NA	post-treatment	low	NA	low
384	20-5963-A-02-00	PFHT	0.33	NA	pre-treatment	low	NA	low
385	20-5966-A-02-00	LGG	4.98	NA	pre-treatment	high	NA	high
386	19-27169-A-02-00	G	1.33	NA	pre-treatment	low	NA	low
388	19-25792-A-02-00	MBL	316.65	NA	pre-treatment	high	NA	high
391	20-7251-A-02-00	OST	0.66	NA	pre-treatment	low	NA	low
400	20-1851-A-02-00	HGG	0.33	NA	pre-treatment	low	NA	low
