# Supplementary material for: The clinical utility of integrative genomics in childhood cancer extends beyond targetable mutations
Source: Nat Cancer. 2022 Dec 30;4(2):203–21. doi: 10.1038/s43018-022-00474-y (PMC9970873; doi:10.1038/s43018-022-00474-y)
Supplement: Source Data Fig. 6 — Statistical source data. [file 43018_2022_474_MOESM6_ESM.xlsx]

## Sheet: Fig 6A_SourceData
kics_id	sample.number	tumor_type	actionable_change	total_muts	private_muts	shared_muts	log_time_from_diagnosis_x10
3	1	MFT	No	0	0	0	0
3	2	MFT	No	4	4	0	26.5514
3	3	MFT	Yes	14	14	0	36.9338
8	1	CRC	No	1	0	1	0
8	2	CRC	Yes	19	18	1	28.8593
10	1	OST	No	4	1	3	0
10	2	OST	No	7	4	3	24.624
15	1	ERMS	No	0	0	0	0
15	2	ERMS	No	0	0	0	25.0651
15	3	ERMS	No	6	4	2	28.9265
15	4	ERMS	No	11	9	2	30.5614
25	1	ARMS	No	2	0	2	0
25	2	ARMS	No	14	12	2	26.8124
31	1	US	No	0	0	0	0
31	2	US	Yes	1	1	0	25.7978
35	1	CML	No	1	1	0	0
35	2	CML	Yes	4	4	0	19.2428
36	1	B-ALL	No	22	8	14	0
36	2	B-ALL	No	23	9	14	36.9417
38	1	HB	No	0	0	0	0
38	2	HB	No	8	5	3	25.6585
38	3	HB	No	8	5	3	37.3981
41	1	SS	No	2	0	2	0
41	2	SS	No	4	2	2	0
48	1	NBL	No	106	90	16	0
48	2	NBL	No	29	13	16	34.4498
49	1	EP	No	1	0	1	0
49	2	EP	No	1	0	1	26.8124
55	1	NE	No	11	7	4	0
55	2	NE	Yes	12	8	4	26.1384
69	1	US	No	4	1	3	0
69	2	US	No	6	3	3	25.7864
74	1	WT	No	2	0	2	0
74	2	WT	No	3	1	2	34.1263
76	1	NBL	No	1	0	1	0
76	2	NBL	No	1	0	1	21.2057
92	1	NBL	No	1	1	0	0
92	2	NBL	Yes	7	0	7	37.759
92	3	NBL	Yes	7	0	7	38.0051
92	4	NBL	Yes	9	3	6	38.3626
120	1	WT	No	1	1	0	0
120	2	WT	No	0	0	0	32.1245
120	3	WT	No	1	1	0	33.3945
154	1	MRT	No	1	0	1	0
154	2	MRT	No	6	4	2	23.4635
154	3	MRT	No	1	0	1	24.3457
171	1	B-ALL	No	1	0	1	0
171	2	B-ALL	No	2	1	1	30.8063
175	1	NBL	No	0	0	0	0
175	2	NBL	Yes	5	0	5	27.1181
175	3	NBL	Yes	5	0	5	28.9098
193	1	ERMS	No	3	2	1	0
193	2	ERMS	Yes	2	1	1	29.35
200	1	ERMS	No	6	4	2	0
200	2	ERMS	No	3	1	2	28.7852
209	1	NBL	No	2	0	2	0
209	2	NBL	Yes	2	0	2	13.9794
209	3	NBL	Yes	4	1	3	14.1497
218	1	WT	No	1	1	0	0
218	2	WT	No	6	0	6	0
218	3	WT	No	11	5	6	27.2591
220	1	MS	No	4	1	3	0
220	2	MS	No	3	0	3	22.5768
249	1	CD	No	4	3	1	0
249	2	CD	Yes	5	4	1	30.7004
277	1	DSRCT	No	0	0	0	0
277	2	DSRCT	Yes	1	1	0	29.0795
282	1	NBL	No	4	2	2	0
282	2	NBL	No	6	4	2	25.8771
295	1	NBL	No	0	0	0	0
295	2	NBL	No	0	0	0	31.7811
306	1	HGG	No	2	1	1	0
306	2	HGG	Yes	4	3	1	26.981
319	1	AML	No	2	0	2	0
319	2	AML	No	2	0	2	23.2838
345	1	ACC	No	5	5	0	0
345	2	ACC	No	10	10	0	26.1805
350	1	HGG	No	4	2	2	0
350	2	HGG	No	2	0	2	22.0952
363	1	OST	No	1	0	1	0
363	2	OST	Yes	3	2	1	25.682
366	1	EWS	No	2	1	1	0
366	2	EWS	Yes	5	4	1	30.8743
374	1	ML-DS	No	3	0	3	0
374	2	ML-DS	No	3	0	3	21.959

## Sheet: Fig6B_SourceData
KiCS ID	WGS tumor ID	proportion_mutations_shared
3	285201	0.311421
3	285201	0.320717
10	270646	0.253731
10	270646	0.253731
15	283113	0.700656
15	283113	0.690378
17	270651	0.0521739
25	272791	0.660414
35	270452	0.354031
35	270452	0.588166
35	270452	0.369248
36	275797	0.0127981
38	287533	0.204489
38	287533	0.176305
48	290132	0.814691
49	289183	0.604701
69	298700	0.334332
74	302458	0.0537353
74	302458	0.646134
92	298842	0.899713
92	298842	0.123209
92	298842	1
120	308939	0.0202399
120	308939	0.0314843
154	316299	0.701726
154	316299	0.451109
171	319910	0.789509
218	18_751	0.22357
218	18_751	0.216143
220	18_8816_A_02_00	0.500693
220	18_8816_A_02_00	0.268238
277	19_13896_A_02_00	0.556075
282	20_18314	0.524013
295	19_3667_A_02_00	0.273148
319	19_11213_A_02_00	0.799392
350	20_1787	0.861482
363	19_21794_A_02_00	0.731836
374	20_3760_A_02_00	0.520382
