# Supplementary material for: The clinical utility of integrative genomics in childhood cancer extends beyond targetable mutations
Source: Nat Cancer. 2022 Dec 30;4(2):203–21. doi: 10.1038/s43018-022-00474-y (PMC9970873; doi:10.1038/s43018-022-00474-y)
Supplement: Source Data Extended Data Fig. 1 — Statistical source data. [file 43018_2022_474_MOESM8_ESM.txt]

kics_id	diagnosis	pathology_id	single_specimen	multiple_specimens	date	tumour_location	no_therapy	radiation.location	radiation.prev	radiation.infield	chemo.description	chemo.alkyl.mustards	chemo.alkyl.plat	chemo.alkyl.nitroso	chemo.alkyl.other	chemo.anti_metabol	chemo.topo2.anthra	chemo.topo2.epipod	chemo.topo2.other	chemo.topo1	chemo.tubulin.vinca	chemo.taxanes	chemo.steroids	chemo.asparaginase	chemo.dexra	chemo.mono_antibodies	chemo.other
2	9071/3 - Yolk sac tumor (C56.9)	S15-2500G	Metastatic site of relapse (second)	NA	2015-05-15	Peritoneal nodules	NA	NA	FALSE	FALSE	FALSE	TRUE	TRUE	FALSE	FALSE	FALSE	FALSE	TRUE	TRUE	FALSE	FALSE	TRUE	FALSE	FALSE	FALSE	FALSE	FALSE
3	8825/1 - Myofibroblastic tumor, NOS (C34) (low grade sarcoma)	S07-1109B	NA	Relapse 1	39153	lung	NA	NA	FALSE	FALSE	FALSE	TRUE	FALSE	FALSE	FALSE	FALSE	FALSE	FALSE	TRUE	FALSE	TRUE	FALSE	FALSE	FALSE	FALSE	FALSE	FALSE
3	8825/1 - Myofibroblastic tumor, NOS (C34) (low grade sarcoma)	S08-2634	NA	Relapse 2	39605	lung	NA	NA	FALSE	FALSE	FALSE	TRUE	FALSE	FALSE	FALSE	FALSE	FALSE	TRUE	TRUE	FALSE	TRUE	FALSE	FALSE	FALSE	FALSE	FALSE	FALSE
3	8825/1 - Myofibroblastic tumor, NOS (C34) (low grade sarcoma)	S10-4659A	NA	Relapse 3	40443	lung	NA	NA	FALSE	FALSE	FALSE	TRUE	FALSE	FALSE	FALSE	FALSE	FALSE	TRUE	TRUE	FALSE	TRUE	FALSE	FALSE	FALSE	FALSE	FALSE	FALSE
5	8680/1 - Paraganglioma, NOS (with neuroblastic components)	S14-4486A	NA	Primary site 1 (biopsy)	2014-09-09	right neck mass	x	NA	FALSE	FALSE	FALSE	FALSE	FALSE	FALSE	FALSE	FALSE	FALSE	FALSE	FALSE	FALSE	FALSE	FALSE	FALSE	FALSE	FALSE	FALSE	FALSE
5	8680/1 - Paraganglioma, NOS (with neuroblastic components)	S14-5941	NA	Primary site 2 (resection)	41968	right neck mass	x	NA	FALSE	FALSE	FALSE	FALSE	FALSE	FALSE	FALSE	FALSE	FALSE	FALSE	FALSE	FALSE	FALSE	FALSE	FALSE	FALSE	FALSE	FALSE	FALSE
6	9500/3 - Neuroblastoma, NOS	S15-2629 A	Metastatic site of relapse (second)	NA	42148	brain	NA	mediastinum and supraclavicular, spine- left parathorax	TRUE	FALSE	TRUE	TRUE	TRUE	FALSE	FALSE	FALSE	TRUE	TRUE	FALSE	TRUE	TRUE	FALSE	FALSE	FALSE	FALSE	TRUE	TRUE
7	9500/3 - Neuroblastoma, NOS	S15-918	Primary	NA	42055	Soft tissue, presacral	NA	NA	FALSE	FALSE	FALSE	TRUE	FALSE	FALSE	FALSE	FALSE	TRUE	FALSE	FALSE	FALSE	FALSE	FALSE	FALSE	FALSE	TRUE	FALSE	FALSE
8	8140/3 - Adenocarcinoma, NOS (C18-C20) (colon, mucinous)	S14-6110 part B	NA	metastatic site of primary disease	41977	peritoneum	NA	rectum, para-aortic lymph node, L abdo, right hilum	TRUE	TRUE	FALSE	FALSE	TRUE	FALSE	FALSE	TRUE	FALSE	FALSE	FALSE	TRUE	FALSE	FALSE	FALSE	FALSE	FALSE	FALSE	FALSE
8	8140/3 - Adenocarcinoma, NOS (C18-C20) (colon, mucinous)	S16-3442B	NA	metastatic site of progressive disease	2016-07-06	left neck lymph node	NA	rectum, para-aortic lymph node, L abdo, right hilum	TRUE	FALSE	TRUE	FALSE	TRUE	FALSE	FALSE	TRUE	FALSE	FALSE	FALSE	TRUE	FALSE	FALSE	TRUE	FALSE	FALSE	TRUE	FALSE
9	9370/3 - Chordoma, NOS	S15-0355	Primary	NA	42025	brain	x	NA	FALSE	FALSE	FALSE	FALSE	FALSE	FALSE	FALSE	FALSE	FALSE	FALSE	FALSE	FALSE	FALSE	FALSE	FALSE	FALSE	FALSE	FALSE	FALSE
10	9181/3 - Chondroblastic osteosarcoma (C40._,C41._)	S14-1624 A	NA	Metastatic site of primary disease	41730	left pulmonary artery	NA	NA	FALSE	FALSE	FALSE	FALSE	TRUE	FALSE	FALSE	FALSE	TRUE	FALSE	FALSE	FALSE	FALSE	FALSE	FALSE	FALSE	TRUE	FALSE	FALSE
10	9181/3 - Chondroblastic osteosarcoma (C40._,C41._)	S14-3017A	NA	Primary	41802	left hemipelvis	NA	NA	FALSE	FALSE	FALSE	FALSE	TRUE	FALSE	FALSE	TRUE	TRUE	FALSE	FALSE	FALSE	FALSE	FALSE	FALSE	FALSE	TRUE	FALSE	FALSE
10	9181/3 - Chondroblastic osteosarcoma (C40._,C41._)	S15-245B	NA	Metastatic site of relapse	42020	lung	NA	NA	FALSE	FALSE	FALSE	FALSE	TRUE	FALSE	FALSE	TRUE	TRUE	FALSE	FALSE	FALSE	FALSE	FALSE	FALSE	FALSE	TRUE	FALSE	FALSE
11	9530/3 - Meningioma, malignant (rhabdoid meningioma, WHO grade III))	S14-2781A	NA	Primary	41789	brain	x	NA	FALSE	FALSE	FALSE	FALSE	FALSE	FALSE	FALSE	FALSE	FALSE	FALSE	FALSE	FALSE	FALSE	FALSE	FALSE	FALSE	FALSE	FALSE	FALSE
11	9530/3 - Meningioma, malignant (rhabdoid meningioma, WHO grade III))	S15-2739	NA	Relapse	42153	brain	x	NA	FALSE	FALSE	FALSE	FALSE	FALSE	FALSE	FALSE	FALSE	FALSE	FALSE	FALSE	FALSE	FALSE	FALSE	FALSE	FALSE	FALSE	FALSE	FALSE
12	9898/3 - Myeloid leukemia associated with Down Syndrome	H14-307	Relapse	NA	41830	bone marrow	NA	NA	FALSE	FALSE	FALSE	FALSE	FALSE	FALSE	FALSE	TRUE	TRUE	TRUE	FALSE	FALSE	FALSE	FALSE	FALSE	TRUE	FALSE	FALSE	FALSE
13	8260/3 - Papillary carcinoma of thyroid (C73.9) previous pilocytic astrocytoma	S10-1951	NA	Primary	40289	thyroid	NA	NA	FALSE	FALSE	FALSE	FALSE	FALSE	TRUE	TRUE	TRUE	FALSE	FALSE	FALSE	FALSE	TRUE	FALSE	FALSE	FALSE	FALSE	FALSE	FALSE
13	8260/3 - Papillary carcinoma of thyroid (C73.9) previous pilocytic astrocytoma	S13-4920	NA	Metastatic site of primary disease	41550	lung	NA	NA	FALSE	FALSE	FALSE	FALSE	FALSE	TRUE	TRUE	TRUE	FALSE	FALSE	FALSE	FALSE	TRUE	FALSE	FALSE	FALSE	FALSE	FALSE	TRUE
14	9836/3 - Precursor B-cell lymphoblastic leukemia	H16-329	Relapse	NA	42550	bone marrow	NA	TBI 1200	TRUE	TRUE	TRUE	TRUE	FALSE	FALSE	FALSE	TRUE	TRUE	TRUE	FALSE	FALSE	TRUE	FALSE	TRUE	TRUE	FALSE	TRUE	FALSE
15	8910/3 - Embryonal Rhabdomyosarcoma, NOS	S15-3680	NA	Primary	42202	Left Buttock	x	NA	FALSE	FALSE	FALSE	FALSE	FALSE	FALSE	FALSE	FALSE	FALSE	FALSE	FALSE	FALSE	FALSE	FALSE	FALSE	FALSE	FALSE	FALSE	FALSE
15	8910/3 - Embryonal Rhabdomyosarcoma, NOS	S16-2802	NA	Metastatic site of progressive disease 1	42523	lung	NA	L buttock	TRUE	FALSE	TRUE	TRUE	FALSE	FALSE	FALSE	FALSE	FALSE	FALSE	TRUE	TRUE	TRUE	FALSE	FALSE	FALSE	FALSE	FALSE	FALSE
15	8910/3 - Embryonal Rhabdomyosarcoma, NOS	S17-4617	NA	Metastatic site of progressive disease 2	42983	lung	NA	L buttock, Lung bilat	TRUE	TRUE	TRUE	TRUE	FALSE	FALSE	FALSE	FALSE	TRUE	FALSE	TRUE	TRUE	TRUE	FALSE	FALSE	FALSE	TRUE	FALSE	FALSE
15	8910/3 - Embryonal Rhabdomyosarcoma, NOS	SH18-1131 B	NA	Relapse	43340	pelvis	NA	L buttock, Lung bilat	TRUE	TRUE	FALSE	TRUE	FALSE	FALSE	FALSE	FALSE	TRUE	FALSE	TRUE	TRUE	TRUE	FALSE	FALSE	FALSE	TRUE	FALSE	FALSE
16	9440/3 - Glioblastoma (C71._)	S14-6343	Relapse	NA	2014-12-16	brain	NA	NA	FALSE	FALSE	TRUE	TRUE	TRUE	FALSE	FALSE	FALSE	FALSE	TRUE	FALSE	FALSE	TRUE	FALSE	FALSE	FALSE	FALSE	FALSE	FALSE
17	9500/3 - Neuroblastoma, NOS	S14-6424A	NA	Primary	41991	right adrenal gland	x	NA	FALSE	FALSE	FALSE	FALSE	FALSE	FALSE	FALSE	FALSE	FALSE	FALSE	FALSE	FALSE	FALSE	FALSE	FALSE	FALSE	FALSE	FALSE	FALSE
17	9500/3 - Neuroblastoma, NOS	S15-3865A	NA	metastatic site of progressive disease	2015-07-28	Right jaw mass	NA	NA	FALSE	FALSE	FALSE	TRUE	TRUE	FALSE	FALSE	FALSE	TRUE	TRUE	FALSE	TRUE	TRUE	FALSE	TRUE	FALSE	FALSE	FALSE	FALSE
18	9540/3 - Malignant peripheral nerve sheath tumor	S15-4638A	Primary	NA	42257	right forearm	NA	NA	FALSE	FALSE	FALSE	TRUE	FALSE	FALSE	FALSE	FALSE	TRUE	FALSE	FALSE	FALSE	FALSE	FALSE	FALSE	FALSE	TRUE	FALSE	FALSE
24	8805/3 - Undifferentiated sarcoma	S15-4833	NA	Primary site 1	2015-09-21	right flank	x	NA	FALSE	FALSE	FALSE	FALSE	FALSE	FALSE	FALSE	FALSE	FALSE	FALSE	FALSE	FALSE	FALSE	FALSE	FALSE	FALSE	FALSE	FALSE	FALSE
24	8805/3 - Undifferentiated sarcoma	S16-746B	NA	Primary site 2	42411	right flank	NA	NA	FALSE	FALSE	TRUE	TRUE	FALSE	FALSE	FALSE	FALSE	FALSE	FALSE	TRUE	FALSE	TRUE	FALSE	TRUE	FALSE	FALSE	FALSE	FALSE
25	8920/3 - Alveolar rhabdomyosarcoma	S15-5650AQS	NA	metastatic site of Relapse 1	42313	left neck	NA	lower right limb	TRUE	FALSE	TRUE	TRUE	FALSE	FALSE	FALSE	FALSE	FALSE	FALSE	FALSE	FALSE	TRUE	FALSE	FALSE	FALSE	FALSE	FALSE	FALSE
25	8920/3 - Alveolar rhabdomyosarcoma	S17-1058	NA	metastatic site of Relapse 2	42793	lung	NA	lower right limb, right supraclavicular	TRUE	FALSE	TRUE	TRUE	FALSE	FALSE	FALSE	FALSE	FALSE	TRUE	FALSE	TRUE	TRUE	FALSE	FALSE	FALSE	FALSE	TRUE	FALSE
29	9260/3 - Ewing sarcoma (EWS-rearranged primitive sarcoma)	S15-4427A	Primary	NA	42244	right medial thigh	x	NA	FALSE	FALSE	FALSE	FALSE	FALSE	FALSE	FALSE	FALSE	FALSE	FALSE	FALSE	FALSE	FALSE	FALSE	FALSE	FALSE	FALSE	FALSE	FALSE
30	9442/3 - Gliosarcoma (C71._)	S15-5057	Relapse	NA	42279	brain	NA	brain	TRUE	TRUE	FALSE	FALSE	FALSE	FALSE	TRUE	FALSE	FALSE	FALSE	FALSE	FALSE	FALSE	FALSE	FALSE	FALSE	FALSE	TRUE	FALSE
31	8805/3 - Undifferentiated sarcoma (extremities)	S15-4832	NA	Primary	42268	left heel	x	NA	FALSE	FALSE	FALSE	FALSE	FALSE	FALSE	FALSE	FALSE	FALSE	FALSE	FALSE	FALSE	FALSE	FALSE	FALSE	FALSE	FALSE	FALSE	FALSE
31	8805/3 - Undifferentiated sarcoma (extremities)	S16-5020B	NA	Progressive disease	42648	left calf	NA	NA	FALSE	FALSE	TRUE	TRUE	FALSE	FALSE	FALSE	FALSE	TRUE	FALSE	TRUE	FALSE	TRUE	FALSE	FALSE	FALSE	TRUE	FALSE	FALSE
32	8805/3 - Undifferentiated sarcoma (C71._)(intracranial)	CHEO sample - no path #	NA	Primary	after neuroblastoma (min 5 years after)	brain	NA	abdomen left	TRUE	FALSE	FALSE	TRUE	TRUE	FALSE	TRUE	FALSE	TRUE	TRUE	FALSE	TRUE	TRUE	FALSE	FALSE	FALSE	FALSE	FALSE	TRUE
32	9500/3 - Neuroblastoma, NOS	S07-2130	NA	Primary (first primary malignancy)	39218	Left adrenal	NA	NA	FALSE	FALSE	TRUE	TRUE	TRUE	FALSE	FALSE	FALSE	TRUE	TRUE	FALSE	FALSE	TRUE	FALSE	FALSE	FALSE	FALSE	FALSE	FALSE
33	8340/3 - Papillary carcinoma of thyroid, follicular variant (C73.9)	S13-4585	Primary	NA	41533	right thyroid lobe	x	NA	FALSE	FALSE	FALSE	FALSE	FALSE	FALSE	FALSE	FALSE	FALSE	FALSE	FALSE	FALSE	FALSE	FALSE	FALSE	FALSE	FALSE	FALSE	FALSE
35	9875/3 - Chronic myelogenous leukemia (BCR ABL positive); 9836/3 - Precursor B-cell lymphoblastic leukemia	P21-14	NA	Primary	41652	Bone marrow	x	NA	FALSE	FALSE	FALSE	FALSE	FALSE	FALSE	FALSE	FALSE	FALSE	FALSE	FALSE	FALSE	FALSE	FALSE	FALSE	FALSE	FALSE	FALSE	FALSE
35	9875/3 - Chronic myelogenous leukemia (BCR ABL positive); 9836/3 - Precursor B-cell lymphoblastic leukemia	H14-147	NA	Progressive disease 1	41736	Bone marrow	NA	NA	FALSE	FALSE	FALSE	FALSE	FALSE	FALSE	FALSE	FALSE	FALSE	FALSE	FALSE	FALSE	FALSE	FALSE	FALSE	FALSE	FALSE	TRUE	TRUE
35	9875/3 - Chronic myelogenous leukemia (BCR ABL positive); 9836/3 - Precursor B-cell lymphoblastic leukemia	H14-227	NA	Remission sample	2014-05-23	Bone marrow	NA	NA	FALSE	FALSE	FALSE	TRUE	FALSE	FALSE	FALSE	TRUE	TRUE	FALSE	FALSE	FALSE	TRUE	FALSE	TRUE	TRUE	FALSE	TRUE	TRUE
35	9875/3 - Chronic myelogenous leukemia (BCR ABL positive); 9836/3 - Precursor B-cell lymphoblastic leukemia	18H-187FL0002	NA	Relapse	43286	Bone marrow	NA	TBI	TRUE	TRUE	TRUE	TRUE	FALSE	FALSE	FALSE	TRUE	TRUE	TRUE	FALSE	FALSE	TRUE	FALSE	TRUE	TRUE	FALSE	TRUE	TRUE
36	9836/3 - Precursor B-cell lymphoblastic leukemia	P604-15 (H02-329)	NA	Primary	37407	bone marrow	x	NA	FALSE	FALSE	FALSE	FALSE	FALSE	FALSE	FALSE	FALSE	FALSE	FALSE	FALSE	FALSE	FALSE	FALSE	FALSE	FALSE	FALSE	FALSE	FALSE
36	9836/3 - Precursor B-cell lymphoblastic leukemia	P598-15 (H15-548)	NA	Relapse	42352	bone marrow	NA	NA	FALSE	FALSE	TRUE	TRUE	FALSE	FALSE	FALSE	TRUE	TRUE	FALSE	FALSE	FALSE	TRUE	FALSE	TRUE	TRUE	FALSE	FALSE	FALSE
37	8936/1 - Gastrointestinal stromal tumor, NOS	S16-1193B	Primary	NA	42436	distal stomach and proximal duodenum	x	NA	FALSE	FALSE	FALSE	FALSE	FALSE	FALSE	FALSE	FALSE	FALSE	FALSE	FALSE	FALSE	FALSE	FALSE	FALSE	FALSE	FALSE	FALSE	FALSE
38	8970/3 - Hepatoblastoma (C22.0)	S15-5529	NA	Primary	42306	liver (right lobectomy)	NA	NA	FALSE	FALSE	FALSE	FALSE	TRUE	FALSE	FALSE	FALSE	TRUE	FALSE	FALSE	FALSE	FALSE	FALSE	FALSE	FALSE	TRUE	FALSE	FALSE
38	8970/3 - Hepatoblastoma (C22.0)	S16-5457B(N tissue)	NA	Metastatic site 1 of relapse 1	42674	lung	NA	NA	FALSE	FALSE	FALSE	FALSE	TRUE	FALSE	FALSE	FALSE	TRUE	FALSE	FALSE	TRUE	TRUE	FALSE	FALSE	FALSE	TRUE	FALSE	FALSE
38	8970/3 - Hepatoblastoma (C22.0)	S16-5457B(T tissue)	NA	Metastatic site 2 of relapse 1	42674	lung	NA	NA	FALSE	FALSE	FALSE	FALSE	TRUE	FALSE	FALSE	FALSE	TRUE	FALSE	FALSE	TRUE	TRUE	FALSE	FALSE	FALSE	TRUE	FALSE	FALSE
38	8970/3 - Hepatoblastoma (C22.0)	S17-3026B	NA	Metastatic site of relapse 2	42900	lung	NA	NA	FALSE	FALSE	FALSE	TRUE	TRUE	FALSE	FALSE	FALSE	TRUE	TRUE	FALSE	TRUE	TRUE	FALSE	FALSE	FALSE	FALSE	FALSE	FALSE
39	8910/3 - Embryonal Rhabdomyosarcoma, NOS	A16-34	metastatic site of progressive disease	NA	2016-04-03 (DOD)	brain	NA	NA	FALSE	FALSE	FALSE	TRUE	FALSE	FALSE	FALSE	FALSE	TRUE	FALSE	TRUE	TRUE	TRUE	FALSE	TRUE	FALSE	TRUE	FALSE	FALSE
40	9500/3 - Neuroblastoma, NOS	S15-5976a	Metastatic site of primary disease	NA	42331	liver	X	NA	FALSE	FALSE	FALSE	FALSE	FALSE	FALSE	FALSE	FALSE	FALSE	FALSE	FALSE	FALSE	FALSE	FALSE	FALSE	FALSE	FALSE	FALSE	FALSE
41	9040/3 - Synovial sarcoma, NOS	S17-4981B	NA	Metastatic site 1 of relapse	43000	lung	NA	NA	FALSE	FALSE	FALSE	TRUE	FALSE	FALSE	FALSE	FALSE	TRUE	FALSE	FALSE	FALSE	FALSE	FALSE	FALSE	FALSE	TRUE	FALSE	FALSE
41	9040/3 - Synovial sarcoma, NOS	S17-4981C	NA	Metastatic site 2 of relapse	43000	lung	NA	NA	FALSE	FALSE	FALSE	TRUE	FALSE	FALSE	FALSE	FALSE	TRUE	FALSE	FALSE	FALSE	FALSE	FALSE	FALSE	FALSE	TRUE	FALSE	FALSE
42	9392/3 - Ependymoma, anaplastic (C71._)	S15-5809	Primary	NA	42323	brain	x	NA	FALSE	FALSE	FALSE	FALSE	FALSE	FALSE	FALSE	FALSE	FALSE	FALSE	FALSE	FALSE	FALSE	FALSE	FALSE	FALSE	FALSE	FALSE	FALSE
43	8312/3 - Renal cell carcinoma, NOS (C64.9)	S16-2033	metastatic site of relapse	NA	42480	left neck lymph node	X	NA	FALSE	FALSE	FALSE	FALSE	FALSE	FALSE	FALSE	FALSE	FALSE	FALSE	FALSE	FALSE	FALSE	FALSE	FALSE	FALSE	FALSE	FALSE	FALSE
44	8170/3 - Hepatocellular carcinoma, NOS (C22.0)	S15-4307	Primary	NA	42237	liver	x	NA	FALSE	FALSE	FALSE	FALSE	FALSE	FALSE	FALSE	FALSE	FALSE	FALSE	FALSE	FALSE	FALSE	FALSE	FALSE	FALSE	FALSE	FALSE	FALSE
45	9801/3 - Acute leukemia, NOS (undifferentiated leukemia)	16039	Primary	NA	2016-05-16	bone marrow	x	NA	FALSE	FALSE	FALSE	FALSE	FALSE	FALSE	FALSE	FALSE	FALSE	FALSE	FALSE	FALSE	FALSE	FALSE	FALSE	FALSE	FALSE	FALSE	FALSE
46	9400/3 - Diffuse Astrocytoma, low grade (C71._) (WHO grade II)	S15-5652	Primary	NA	42313	brain	x	NA	FALSE	FALSE	FALSE	FALSE	FALSE	FALSE	FALSE	FALSE	FALSE	FALSE	FALSE	FALSE	FALSE	FALSE	FALSE	FALSE	FALSE	FALSE	FALSE
48	9500/3 - Neuroblastoma, NOS	SH18-0100	NA	metastatic site of relpase (fifth)	43259	left tibia	NA	abdo, left flank (retroperitoneum), spine thoracic (T4 and T10), R iliac	TRUE	FALSE	FALSE	TRUE	TRUE	FALSE	TRUE	FALSE	TRUE	TRUE	FALSE	TRUE	TRUE	FALSE	FALSE	FALSE	FALSE	TRUE	TRUE
48	9500/3 - Neuroblastoma, NOS	S16-3053	NA	metastatic site of relapse (fourth)	42536	femur	NA	abdo, left flank (retroperitoneum), spine thoracic (T4 and T10)	TRUE	FALSE	TRUE	TRUE	TRUE	FALSE	TRUE	FALSE	TRUE	TRUE	FALSE	TRUE	TRUE	FALSE	FALSE	FALSE	FALSE	TRUE	TRUE
48	9500/3 - Neuroblastoma, NOS	S08-5022A6	NA	primary site 1	39750	retroperitoneal mass	NA	NA	FALSE	FALSE	FALSE	TRUE	TRUE	FALSE	FALSE	FALSE	TRUE	TRUE	FALSE	TRUE	TRUE	FALSE	FALSE	FALSE	FALSE	FALSE	FALSE
48	9500/3 - Neuroblastoma, NOS	S08-5022A1	NA	primary site 2	39750	retroperitoneal mass	NA	NA	FALSE	FALSE	FALSE	TRUE	TRUE	FALSE	FALSE	FALSE	TRUE	TRUE	FALSE	TRUE	TRUE	FALSE	FALSE	FALSE	FALSE	FALSE	FALSE
49	9392/3 - Ependymoma, anaplastic (C71._)	BT2014103(S14-6292)	NA	Primary	41985	brain	x	NA	FALSE	FALSE	FALSE	FALSE	FALSE	FALSE	FALSE	FALSE	FALSE	FALSE	FALSE	FALSE	FALSE	FALSE	FALSE	FALSE	FALSE	FALSE	FALSE
49	9392/3 - Ependymoma, anaplastic (C71._)	S16-1692	NA	Relapse	42465	brain	NA	supratentorial	TRUE	TRUE	TRUE	FALSE	FALSE	FALSE	FALSE	FALSE	FALSE	FALSE	FALSE	FALSE	FALSE	FALSE	FALSE	FALSE	FALSE	FALSE	FALSE
50	9440/3 - Glioblastoma (C71._)	CUSA sample (came from Greece)	Primary	NA	42524	brain	NA	craniospinal and boost to tumor bed	TRUE	TRUE	TRUE	TRUE	TRUE	FALSE	FALSE	FALSE	FALSE	TRUE	FALSE	FALSE	TRUE	FALSE	TRUE	FALSE	FALSE	FALSE	FALSE
51	9440/3 - Glioblastoma (C71._)	BT2016059(S16-2460)	Primary	NA	42501	brain	NA	brain	NA	TRUE	FALSE	FALSE	FALSE	FALSE	FALSE	FALSE	FALSE	FALSE	FALSE	FALSE	FALSE	FALSE	FALSE	FALSE	FALSE	FALSE	FALSE
52	9440/3 - Glioblastoma (C71._)	BT2016070(S16-2712)	Primary	NA	42517	brain	x	NA	FALSE	FALSE	FALSE	FALSE	FALSE	FALSE	FALSE	FALSE	FALSE	FALSE	FALSE	FALSE	FALSE	FALSE	FALSE	FALSE	FALSE	FALSE	FALSE
54	8910/3 - Embryonal Rhabdomyosarcoma, NOS	S16-2146H	Progressive disease	NA	42486	prostate	NA	prostate	TRUE	TRUE	TRUE	TRUE	FALSE	FALSE	FALSE	FALSE	FALSE	FALSE	TRUE	TRUE	TRUE	FALSE	FALSE	FALSE	FALSE	FALSE	FALSE
55	9503/3 - Neuroepithelioma, NOS	S16-3073AFT2	NA	Metastatic site of relapse 1	42537	brain	NA	NA	FALSE	FALSE	FALSE	TRUE	TRUE	FALSE	TRUE	FALSE	FALSE	TRUE	FALSE	FALSE	TRUE	FALSE	FALSE	FALSE	FALSE	FALSE	FALSE
55	9503/3 - Neuroepithelioma, NOS	S17-3985D	NA	Metastatic site of relapse 2	42948	brain	NA	craniospinal	TRUE	TRUE	FALSE	TRUE	TRUE	TRUE	TRUE	FALSE	FALSE	TRUE	FALSE	FALSE	TRUE	FALSE	TRUE	FALSE	FALSE	FALSE	FALSE
59	8805/3 - Undifferentiated sarcoma	S13-1316	Primary	NA	2013-03-13	left pelvic mass	x	NA	FALSE	FALSE	FALSE	FALSE	FALSE	FALSE	FALSE	FALSE	FALSE	FALSE	FALSE	FALSE	FALSE	FALSE	FALSE	FALSE	FALSE	FALSE	FALSE
60	9591/3 - B cell lymphoma, NOS (Primitive hematologic neoplasm, favouring B-lymphoblastic lymphoma)	S16-3220A(P1018-16)	Primary	NA	42543	sphenoid sinus	x	NA	FALSE	FALSE	FALSE	FALSE	FALSE	FALSE	FALSE	FALSE	FALSE	FALSE	FALSE	FALSE	FALSE	FALSE	FALSE	FALSE	FALSE	FALSE	FALSE
61	8312/3 - Renal cell carcinoma, NOS (C64.9) Renal Medullary Carcinoma	S16-1745	Primary	NA	42467	right kidney	x	NA	FALSE	FALSE	FALSE	FALSE	FALSE	FALSE	FALSE	FALSE	FALSE	FALSE	FALSE	FALSE	FALSE	FALSE	FALSE	FALSE	FALSE	FALSE	FALSE
62	9440/3 - Glioblastoma (C71._)	Tabori lab	Primary	NA	42570	brain	x	NA	FALSE	FALSE	FALSE	FALSE	FALSE	FALSE	FALSE	FALSE	FALSE	FALSE	FALSE	FALSE	FALSE	FALSE	FALSE	FALSE	FALSE	FALSE	FALSE
64	9500/3 - Neuroblastoma, NOS	S16-4764	Metastatic site of relapse	NA	42634	left neck	NA	left neck and thorax	TRUE	TRUE	FALSE	TRUE	TRUE	FALSE	FALSE	FALSE	TRUE	TRUE	FALSE	TRUE	TRUE	FALSE	FALSE	FALSE	FALSE	FALSE	FALSE
66	9470/3 - Medulloblastoma, NOS (C71.6)	BT2012056	Primary	NA	41031	brain	x	NA	FALSE	FALSE	FALSE	FALSE	FALSE	FALSE	FALSE	FALSE	FALSE	FALSE	FALSE	FALSE	FALSE	FALSE	FALSE	FALSE	FALSE	FALSE	FALSE
67	9500/3 - Neuroblastoma, NOS	16-SM 8997 (McMaster)	Relapse	NA	42641	brain	NA	abdomen	TRUE	FALSE	FALSE	TRUE	TRUE	FALSE	FALSE	FALSE	TRUE	TRUE	FALSE	TRUE	TRUE	FALSE	FALSE	FALSE	TRUE	TRUE	TRUE
68	9508/3 - Atypical teratoid/rhabdoid tumor (C71._)	BT2015077	Primary	NA	42264	brain	x	NA	FALSE	FALSE	FALSE	FALSE	FALSE	FALSE	FALSE	FALSE	FALSE	FALSE	FALSE	FALSE	FALSE	FALSE	FALSE	FALSE	FALSE	FALSE	FALSE
69	8805/3 - Undifferentiated sarcoma (C71._) intracranial	PRO-00001A (outside BC)	NA	Primary	42180	brain	x	NA	FALSE	FALSE	FALSE	FALSE	FALSE	FALSE	FALSE	FALSE	FALSE	FALSE	FALSE	FALSE	FALSE	FALSE	FALSE	FALSE	FALSE	FALSE	FALSE
69	8805/3 - Undifferentiated sarcoma (C71._) intracranial	POG669-FF-1	NA	Relapse	42559	brain	NA	Brain	TRUE	TRUE	FALSE	TRUE	TRUE	FALSE	FALSE	FALSE	FALSE	TRUE	FALSE	FALSE	FALSE	FALSE	FALSE	FALSE	FALSE	FALSE	FALSE
70	9440/3 - Glioblastoma (C71._)	CH-16-07492 A	Progressive (initially had OPG and progressed on treatment)	NA	42644	brain	NA	NA	FALSE	FALSE	FALSE	FALSE	TRUE	FALSE	FALSE	FALSE	FALSE	FALSE	FALSE	FALSE	TRUE	FALSE	FALSE	FALSE	FALSE	TRUE	FALSE
72	8000/1 - Neoplasm, uncertain whether benign or malignant (lymph node)	S16-5126-ATF2 (not a malignancy)	NA	NA	42655	lymph node	x	NA	FALSE	FALSE	FALSE	FALSE	FALSE	FALSE	FALSE	FALSE	FALSE	FALSE	FALSE	FALSE	FALSE	FALSE	FALSE	FALSE	FALSE	FALSE	FALSE
74	8960/3 - Nephroblastoma, NOS (C64.9)	s13-1756 (Ottawa)	NA	Primary	41425	right kidney	x	NA	FALSE	FALSE	FALSE	FALSE	FALSE	FALSE	FALSE	FALSE	FALSE	FALSE	FALSE	FALSE	FALSE	FALSE	FALSE	FALSE	FALSE	FALSE	FALSE
74	8960/3 - Nephroblastoma, NOS (C64.9)	s16-5716A	NA	Relapse	42683	left kidney	NA	flank (right?)	TRUE	FALSE	FALSE	TRUE	TRUE	FALSE	FALSE	FALSE	TRUE	TRUE	TRUE	FALSE	TRUE	FALSE	FALSE	FALSE	FALSE	FALSE	FALSE
75	9500/3 - Neuroblastoma, NOS	S13-1681A3	NA	Primary	41367	left periadrenal mass	NA	NA	FALSE	FALSE	FALSE	TRUE	TRUE	FALSE	FALSE	FALSE	TRUE	TRUE	FALSE	TRUE	TRUE	FALSE	FALSE	FALSE	FALSE	FALSE	FALSE
75	9500/3 - Neuroblastoma, NOS	S16-4965	NA	Metastatic site of relapse	42646	pelvis	NA	chest, abdo, L humerus	TRUE	FALSE	FALSE	TRUE	TRUE	FALSE	FALSE	FALSE	TRUE	TRUE	FALSE	TRUE	TRUE	FALSE	FALSE	FALSE	FALSE	FALSE	TRUE
76	9500/3 - Neuroblastoma, NOS	S16-5156	NA	Relapse 1 site 1	42657	adrenal mass	NA	abdomen whole	TRUE	TRUE	FALSE	FALSE	TRUE	FALSE	FALSE	FALSE	FALSE	TRUE	FALSE	FALSE	FALSE	FALSE	TRUE	FALSE	FALSE	FALSE	FALSE
76	9500/3 - Neuroblastoma, NOS	S17-998	NA	Relapse 1 site 2	42789	adrenal mass	NA	abdomen whole	TRUE	TRUE	FALSE	TRUE	TRUE	FALSE	FALSE	FALSE	TRUE	TRUE	FALSE	TRUE	TRUE	FALSE	FALSE	FALSE	TRUE	FALSE	FALSE
78	9391/3 - Ependymoma, NOS (C71._)	BR2016090(TK2348)	Primary	NA	42591	brain	x	NA	FALSE	FALSE	FALSE	FALSE	FALSE	FALSE	FALSE	FALSE	FALSE	FALSE	FALSE	FALSE	FALSE	FALSE	FALSE	FALSE	FALSE	FALSE	FALSE
79	9260/3 - Ewing sarcoma	S-19-0002331	Metastatic site of relapse	NA	43481	right frontal bone	NA	L chest, R forearm	TRUE	FALSE	TRUE	TRUE	FALSE	FALSE	TRUE	FALSE	TRUE	TRUE	FALSE	TRUE	TRUE	FALSE	FALSE	FALSE	FALSE	FALSE	FALSE
83	9180/3 - Osteosarcoma, NOS (C40._,C41._)	PR35321/16	Primary	NA	42915	distal femur	x	NA	FALSE	FALSE	FALSE	FALSE	FALSE	FALSE	FALSE	FALSE	FALSE	FALSE	FALSE	FALSE	FALSE	FALSE	FALSE	FALSE	FALSE	FALSE	FALSE
84	9702/3 - Mature T-Cell Lymphoma, NOS (Peripheral T cell lymphoma)	H17-8	Progressive disease	NA	42741	Bone marrow	NA	NA	FALSE	FALSE	FALSE	TRUE	FALSE	FALSE	FALSE	TRUE	FALSE	TRUE	FALSE	FALSE	FALSE	FALSE	TRUE	FALSE	FALSE	FALSE	FALSE
85	8910/3 - Embryonal rhabdomyosarcoma, NOS	s13-16881	Primary	NA	41528	eyelid	x	NA	FALSE	FALSE	FALSE	FALSE	FALSE	FALSE	FALSE	FALSE	FALSE	FALSE	FALSE	FALSE	FALSE	FALSE	FALSE	FALSE	FALSE	FALSE	FALSE
86	8633/1 - Sertoli-Leydig cell tumor, retiform (C56.9)	s14-1928	Primary	NA	41745	right ovary	x	NA	FALSE	FALSE	FALSE	FALSE	FALSE	FALSE	FALSE	FALSE	FALSE	FALSE	FALSE	FALSE	FALSE	FALSE	FALSE	FALSE	FALSE	FALSE	FALSE
87	8805/3 - Undifferentiated sarcoma (round cell sarcoma with BCOR-CCNB3 translocation)	S13-1605D	NA	Primary	41361	paraspinal (rib (8-9-10) and vertebral body T9)	NA	NA	FALSE	FALSE	FALSE	TRUE	FALSE	FALSE	FALSE	FALSE	TRUE	FALSE	FALSE	FALSE	FALSE	FALSE	FALSE	FALSE	FALSE	FALSE	FALSE
87	8805/3 - Undifferentiated sarcoma (round cell sarcoma with BCOR-CCNB3 translocation)	16-0052600A	NA	Metastatic site of relapse	42702	right lower lung lobe	NA	locoregional	TRUE	TRUE	TRUE	TRUE	FALSE	FALSE	FALSE	FALSE	TRUE	TRUE	FALSE	TRUE	TRUE	FALSE	FALSE	FALSE	TRUE	FALSE	FALSE
88	9180/3 - Osteosarcoma, NOS (C40._,C41._)	S15-6271	Metastastic site of relapse	NA	42346	right middle finger	NA	NA	FALSE	FALSE	FALSE	FALSE	TRUE	FALSE	FALSE	TRUE	TRUE	FALSE	FALSE	FALSE	FALSE	FALSE	TRUE	FALSE	TRUE	FALSE	FALSE
90	9724/3 - Systemic EBV positive T-cell lymphoproliferative disease of childhood	S16-6031	Primary (EBV disease)	NA	42699	liver (primary lesion for EBV LPD, in a child previously treated for ALL)	NA	NA	FALSE	FALSE	FALSE	FALSE	FALSE	FALSE	FALSE	TRUE	FALSE	FALSE	FALSE	FALSE	TRUE	FALSE	TRUE	TRUE	FALSE	FALSE	FALSE
91	9500/3 - Neuroblastoma, NOS	S16-5518 A	NA	Primary	42675	left adrenal mass	NA	NA	FALSE	FALSE	FALSE	TRUE	TRUE	FALSE	FALSE	FALSE	TRUE	FALSE	FALSE	TRUE	TRUE	FALSE	FALSE	FALSE	FALSE	FALSE	FALSE
91	9500/3 - Neuroblastoma, NOS	SH18-2590	NA	Metastatic site of relapse	43439	right mediastinum	NA	left flank: abdomen; pelvis; lower spine	TRUE	FALSE	TRUE	TRUE	TRUE	FALSE	TRUE	FALSE	TRUE	TRUE	FALSE	TRUE	TRUE	FALSE	FALSE	FALSE	FALSE	TRUE	TRUE
92	9490/3 - Ganglioneuroblastoma	S00-4342	NA	Primary	36826	pelvic mass	x	NA	FALSE	FALSE	FALSE	FALSE	FALSE	FALSE	FALSE	FALSE	FALSE	FALSE	FALSE	FALSE	FALSE	FALSE	FALSE	FALSE	FALSE	FALSE	FALSE
92	9500/3 - Neuroblastoma, NOS	S17-145	NA	Relapse 1	42795	right adrenal mass	NA	anterior pelvis, thoracic spine, brain	TRUE	TRUE	FALSE	TRUE	TRUE	FALSE	FALSE	FALSE	TRUE	TRUE	FALSE	FALSE	TRUE	FALSE	FALSE	FALSE	FALSE	FALSE	FALSE
92	9500/3 - Neuroblastoma, NOS	S18-9883	NA	Relapse 2	43439	right adrenal gland	NA	anterior pelvis, thoracic spine, brain	TRUE	TRUE	FALSE	TRUE	TRUE	FALSE	TRUE	FALSE	TRUE	TRUE	FALSE	FALSE	TRUE	FALSE	FALSE	FALSE	FALSE	FALSE	FALSE
93	8910/3 - Embryonal rhabdomyosarcoma, NOS	S17-20314	NA	Metastatic site of progressive disease	42824	lung left lower lobe nodule	NA	pelvis	TRUE	FALSE	FALSE	TRUE	FALSE	FALSE	FALSE	FALSE	TRUE	FALSE	TRUE	FALSE	TRUE	FALSE	FALSE	FALSE	FALSE	FALSE	FALSE
93	8910/3 - Embryonal rhabdomyosarcoma, NOS	S17-52262	NA	?Metastatic site of progressive disease	42964	lung left upper lobe	NA	pelvis	TRUE	FALSE	FALSE	TRUE	FALSE	FALSE	FALSE	FALSE	TRUE	FALSE	TRUE	FALSE	TRUE	FALSE	FALSE	FALSE	FALSE	FALSE	FALSE
95	9809/3 - Mixed phenotype acute leukemia, T/myeloid, NOS	H16-552	Primary	NA	42696	bone marrow	x	NA	FALSE	FALSE	FALSE	FALSE	FALSE	FALSE	FALSE	FALSE	FALSE	FALSE	FALSE	FALSE	FALSE	FALSE	FALSE	FALSE	FALSE	FALSE	FALSE
96	8804/3 - Epithelioid sarcoma	S15-3448 ATF2	Primary	NA	42188	clivus	x	NA	FALSE	FALSE	FALSE	FALSE	FALSE	FALSE	FALSE	FALSE	FALSE	FALSE	FALSE	FALSE	FALSE	FALSE	FALSE	FALSE	FALSE	FALSE	FALSE
97	8821/1 - Aggressive fibromatosis	POG740-FF-1	Progressive disease	NA	42671	abdominal wall, anterior right	NA	NA	FALSE	FALSE	FALSE	FALSE	FALSE	FALSE	FALSE	FALSE	FALSE	FALSE	FALSE	FALSE	FALSE	FALSE	FALSE	FALSE	FALSE	FALSE	TRUE
98	8680/1 - Paraganglioma, NOS	S17-477 A	NA	Primary site 1	42762	left retroperitoneal lesion (para-aortic)	x	NA	FALSE	FALSE	FALSE	FALSE	FALSE	FALSE	FALSE	FALSE	FALSE	FALSE	FALSE	FALSE	FALSE	FALSE	FALSE	FALSE	FALSE	FALSE	FALSE
98	8680/1 - Paraganglioma, NOS	S17-477 B	NA	Primary site 2	42762	right retroperitoneal lesion (para-aortic)	x	NA	FALSE	FALSE	FALSE	FALSE	FALSE	FALSE	FALSE	FALSE	FALSE	FALSE	FALSE	FALSE	FALSE	FALSE	FALSE	FALSE	FALSE	FALSE	FALSE
99	9500/3 - Neuroblastoma, NOS	S16-6477 ATF2	Primary	NA	42723	left adrenal gland	NA	NA	FALSE	FALSE	FALSE	TRUE	TRUE	FALSE	FALSE	FALSE	TRUE	TRUE	FALSE	TRUE	TRUE	FALSE	FALSE	FALSE	FALSE	FALSE	FALSE
100	9040/3 - Synovial sarcoma, NOS (past history of astrocytoma)	S17-318 ATF1	Primary (second primary malignancy)	NA	42754	nasal mass (pt had not recieved any chemo or xrt for astrocytoma)	x	NA	FALSE	FALSE	FALSE	FALSE	FALSE	FALSE	FALSE	FALSE	FALSE	FALSE	FALSE	FALSE	FALSE	FALSE	FALSE	FALSE	FALSE	FALSE	FALSE
101	8800/3 - Sarcoma, NOS (round cell sarcoma with CIC-DUX4)	S15-06233	Primary	NA	42241	left leg	x	NA	FALSE	FALSE	FALSE	FALSE	FALSE	FALSE	FALSE	FALSE	FALSE	FALSE	FALSE	FALSE	FALSE	FALSE	FALSE	FALSE	FALSE	FALSE	FALSE
102	8970/3 - Hepatoblastoma (C22.0)	SA15-4759A	Primary	NA	42272	liver	x	NA	FALSE	FALSE	FALSE	FALSE	FALSE	FALSE	FALSE	FALSE	FALSE	FALSE	FALSE	FALSE	FALSE	FALSE	FALSE	FALSE	FALSE	FALSE	FALSE
103	9180/3 - Osteosarcoma, NOS (C40._,C41._)	434015847	Metastatic site of relapse	NA	42790	Lung left lower lobe	NA	NA	FALSE	FALSE	FALSE	FALSE	TRUE	FALSE	FALSE	TRUE	TRUE	FALSE	FALSE	FALSE	FALSE	FALSE	FALSE	FALSE	FALSE	FALSE	FALSE
104	9910/3 - Acute megakaryoblastic leukaemia	S17-704	NA	Primary	42774	left maxillary sinus	x	NA	FALSE	FALSE	FALSE	FALSE	FALSE	FALSE	FALSE	FALSE	FALSE	FALSE	FALSE	FALSE	FALSE	FALSE	FALSE	FALSE	FALSE	FALSE	FALSE
104	9910/3 - Acute megakaryoblastic leukaemia	H17-277(buffy coat)	NA	Relapse	42926	bone marrow	NA	NA	FALSE	FALSE	FALSE	TRUE	FALSE	FALSE	FALSE	TRUE	TRUE	TRUE	FALSE	FALSE	TRUE	FALSE	FALSE	TRUE	FALSE	FALSE	FALSE
106	9392/3 - Ependymoma, anaplastic (C71._)	S17-1060A	Metastatic site of relapse	NA	42793	brain	NA	left post fossa, left cp angle, supratentorial, spine,	TRUE	TRUE	TRUE	TRUE	TRUE	FALSE	FALSE	TRUE	FALSE	TRUE	FALSE	FALSE	TRUE	FALSE	FALSE	FALSE	FALSE	TRUE	FALSE
107	9260/3 - Ewing sarcoma	SA17-1095A	Metastatic site of progressive disease	NA	42800	lung	NA	right leg	TRUE	FALSE	FALSE	TRUE	FALSE	FALSE	TRUE	FALSE	TRUE	TRUE	FALSE	TRUE	TRUE	FALSE	FALSE	FALSE	TRUE	FALSE	FALSE
109	9500/3 - Neuroblastoma, NOS	S14-4900A	Primary	NA	41913	right adrenal mass	NA	NA	FALSE	FALSE	FALSE	TRUE	TRUE	FALSE	FALSE	FALSE	TRUE	TRUE	FALSE	TRUE	TRUE	FALSE	FALSE	FALSE	FALSE	FALSE	FALSE
110	9500/3 - Neuroblastoma, NOS	S16-5792ATF1	Primary	NA	42688	right adrenal mass	NA	NA	FALSE	FALSE	FALSE	TRUE	TRUE	FALSE	FALSE	FALSE	TRUE	TRUE	FALSE	TRUE	TRUE	FALSE	FALSE	FALSE	FALSE	FALSE	FALSE
111	9440/3 - Glioblastoma (C71._)	s16-55043(BTTB1966)	Primary	NA	42716	brain	x	NA	FALSE	FALSE	FALSE	FALSE	FALSE	FALSE	FALSE	FALSE	FALSE	FALSE	FALSE	FALSE	FALSE	FALSE	FALSE	FALSE	FALSE	FALSE	FALSE
112	8260/3 - Papillary carcinoma of thyroid (C73.9)	S17-1817A	Primary	NA	42836	right thyroid	x	NA	FALSE	FALSE	FALSE	FALSE	FALSE	FALSE	FALSE	FALSE	FALSE	FALSE	FALSE	FALSE	FALSE	FALSE	FALSE	FALSE	FALSE	FALSE	FALSE
114	9470/3 - Medulloblastoma, NOS (C71.6) (Grade IV, group 4)	s17-1572A	Metastatic site of relapse	NA	42822	brain	NA	craniospinal, posterior fossa, brain	TRUE	TRUE	FALSE	TRUE	TRUE	FALSE	FALSE	FALSE	FALSE	FALSE	FALSE	FALSE	TRUE	FALSE	TRUE	FALSE	FALSE	FALSE	FALSE
115	8821/1 - Aggressive fibromatosis	PIN # 11313273	Relapse	NA	42928	latissimus dorsi	NA	NA	FALSE	FALSE	FALSE	FALSE	FALSE	FALSE	FALSE	TRUE	FALSE	FALSE	FALSE	FALSE	TRUE	FALSE	FALSE	FALSE	FALSE	FALSE	FALSE
116	8260/3 - Papillary carcinoma of thyroid (C73.9)	S14-6211 ETF2	Primary	NA	41983	thyroid	x	NA	FALSE	FALSE	FALSE	FALSE	FALSE	FALSE	FALSE	FALSE	FALSE	FALSE	FALSE	FALSE	FALSE	FALSE	FALSE	FALSE	FALSE	FALSE	FALSE
118	9500/3 - Neuroblastoma, NOS	S16-3344	Primary	NA	42550	right adrenal mass	NA	NA	FALSE	FALSE	FALSE	FALSE	TRUE	FALSE	FALSE	FALSE	FALSE	TRUE	FALSE	FALSE	FALSE	FALSE	TRUE	FALSE	FALSE	FALSE	FALSE
119	9500/3 - Neuroblastoma, NOS	S17-2319 TFA3	Primary	NA	42863	right adrenal mass	x	NA	FALSE	FALSE	FALSE	FALSE	FALSE	FALSE	FALSE	FALSE	FALSE	FALSE	FALSE	FALSE	FALSE	FALSE	FALSE	FALSE	FALSE	FALSE	FALSE
120	8960/3 - Nephroblastoma, NOS (C64.9)	S08-2113 G	NA	Primary	39575	left kidney	NA	NA	FALSE	FALSE	FALSE	FALSE	FALSE	FALSE	FALSE	FALSE	TRUE	FALSE	TRUE	FALSE	TRUE	FALSE	FALSE	FALSE	FALSE	FALSE	FALSE
120	8960/3 - Nephroblastoma, NOS (C64.9)	S12-5533 part C	NA	Relapse 1	41206	right kidney (partial nephrectomy, recurrence of first malignancy)	NA	abdomen whole	TRUE	TRUE	FALSE	FALSE	FALSE	FALSE	FALSE	FALSE	TRUE	FALSE	TRUE	FALSE	TRUE	FALSE	FALSE	FALSE	FALSE	FALSE	FALSE
120	8960/3 - Nephroblastoma, NOS (C64.9)	S14-2217 part A	NA	Relapse 2	41760	right kidney (whole kidney)	NA	abdomen whole	TRUE	TRUE	FALSE	TRUE	TRUE	FALSE	FALSE	FALSE	TRUE	TRUE	TRUE	TRUE	TRUE	FALSE	FALSE	FALSE	FALSE	FALSE	FALSE
121	9836/3 - Precursor B-cell lymphoblastic leukemia (infant, CD10 negative)	P557-14 (I14-726)	Primary	NA	41981	peripheral blood	x	NA	FALSE	FALSE	FALSE	FALSE	FALSE	FALSE	FALSE	FALSE	FALSE	FALSE	FALSE	FALSE	FALSE	FALSE	FALSE	FALSE	FALSE	FALSE	FALSE
122	9440/3 - Glioblastoma (C71._)	82601: POG872-FF-1 (PRO-0025C)	Progressive disease	NA	42871	brain (thalamus)	NA	brain	TRUE	TRUE	TRUE	FALSE	FALSE	TRUE	TRUE	FALSE	FALSE	FALSE	FALSE	FALSE	FALSE	FALSE	FALSE	FALSE	FALSE	FALSE	FALSE
123	8825/1 - Myofibroblastic tumor, NOS	S17-2111	Primary	NA	42852	left chest wall	x	NA	FALSE	FALSE	FALSE	FALSE	FALSE	FALSE	FALSE	FALSE	FALSE	FALSE	FALSE	FALSE	FALSE	FALSE	FALSE	FALSE	FALSE	FALSE	FALSE
125	9260/3 - Ewing sarcoma	S17-2550	Primary	NA	42873	left first rib mass	x	NA	FALSE	FALSE	FALSE	FALSE	FALSE	FALSE	FALSE	FALSE	FALSE	FALSE	FALSE	FALSE	FALSE	FALSE	FALSE	FALSE	FALSE	FALSE	FALSE
126	9814/3 - B lymphoblastic leukemia/lymphoma with t(12;21)(p13;q22); TEL-AML1 (ETV6-RUNX1)	H17-67	Primary	NA	NA	bone marrow	x	NA	FALSE	FALSE	FALSE	FALSE	FALSE	FALSE	FALSE	FALSE	FALSE	FALSE	FALSE	FALSE	FALSE	FALSE	FALSE	FALSE	FALSE	FALSE	FALSE
128	8370/3 - Adrenal cortical carcinoma (C74.0)	S17-2987 A	Primary	NA	42898	left adrenal mass	x	NA	FALSE	FALSE	FALSE	FALSE	FALSE	FALSE	FALSE	FALSE	FALSE	FALSE	FALSE	FALSE	FALSE	FALSE	FALSE	FALSE	FALSE	FALSE	FALSE
131	8920/3 - Alveolar rhabdomyosarcoma	82602: POG876-FF-1	Metastatic site of relapse	NA	42871	peri-renal lymph node	NA	pelvic mass, abdominal nodes, bone mets	TRUE	TRUE	TRUE	TRUE	FALSE	FALSE	FALSE	FALSE	TRUE	TRUE	TRUE	TRUE	TRUE	FALSE	FALSE	FALSE	FALSE	FALSE	FALSE
134	9836/3 - Precursor B-cell lymphoblastic leukemia	Y14-553 (P400-14)	NA	Primary	41905	bone marrow	x	NA	FALSE	FALSE	FALSE	FALSE	FALSE	FALSE	FALSE	FALSE	FALSE	FALSE	FALSE	FALSE	FALSE	FALSE	FALSE	FALSE	FALSE	FALSE	FALSE
134	9836/3 - Precursor B-cell lymphoblastic leukemia	H17-199	NA	Relapse	42879	bone marrow	NA	TBI	TRUE	TRUE	FALSE	TRUE	FALSE	FALSE	TRUE	TRUE	TRUE	TRUE	FALSE	FALSE	TRUE	FALSE	TRUE	TRUE	FALSE	TRUE	FALSE
136	9500/3 - Neuroblastoma, NOS	S16-3265	Primary	NA	42545	left adrenal mass	NA	NA	FALSE	FALSE	FALSE	TRUE	TRUE	FALSE	FALSE	FALSE	TRUE	TRUE	FALSE	TRUE	TRUE	FALSE	TRUE	FALSE	FALSE	FALSE	FALSE
138	9679/3 - Mediastinal (thymic) large B-cell lymphoma (C38.3)	PRO-00028F	progressive disease	NA	42929	mediastinum	NA	NA	FALSE	FALSE	FALSE	TRUE	TRUE	FALSE	FALSE	TRUE	TRUE	FALSE	FALSE	FALSE	TRUE	FALSE	TRUE	FALSE	FALSE	TRUE	FALSE
140	9500/3 - Neuroblastoma, NOS	S16-6187	Primary	NA	42706	left adrenal mass	NA	NA	FALSE	FALSE	FALSE	TRUE	TRUE	FALSE	FALSE	FALSE	TRUE	TRUE	FALSE	TRUE	TRUE	FALSE	FALSE	FALSE	FALSE	FALSE	FALSE
141	9180/3 - Osteosarcoma, NOS (C40._,C41._)	MMR1354T1	Primary	NA	42935	left distal tibia	NA	NA	FALSE	FALSE	FALSE	FALSE	TRUE	FALSE	FALSE	TRUE	TRUE	FALSE	FALSE	FALSE	FALSE	FALSE	FALSE	FALSE	FALSE	FALSE	FALSE
143	9836/3 - Precursor B-cell lymphoblastic leukemia (CD10 negative)	H17-301	Primary	NA	42940	bone marrow	x	NA	FALSE	FALSE	FALSE	FALSE	FALSE	FALSE	FALSE	FALSE	FALSE	FALSE	FALSE	FALSE	FALSE	FALSE	FALSE	FALSE	FALSE	FALSE	FALSE
144	9896/3 - Acute myeloid leukaemia, t(8;21)(q22;q22)	H17-248	NA	Relapse site 1	42909	bone marrow	NA	NA	FALSE	FALSE	FALSE	FALSE	FALSE	FALSE	FALSE	TRUE	TRUE	TRUE	FALSE	FALSE	FALSE	FALSE	FALSE	FALSE	TRUE	FALSE	FALSE
144	9896/3 - Acute myeloid leukaemia, t(8;21)(q22;q22)	H17-369	NA	Relapse site 2	42937	bone marrow	NA	NA	FALSE	FALSE	FALSE	FALSE	FALSE	FALSE	FALSE	TRUE	TRUE	TRUE	FALSE	FALSE	FALSE	FALSE	FALSE	FALSE	TRUE	FALSE	FALSE
145	9815/3 - B lymphoblastic leukemia/lymphoma with hyperdiploidy	H17-240	Primary	NA	42906	bone marrow	x	NA	FALSE	FALSE	FALSE	FALSE	FALSE	FALSE	FALSE	FALSE	FALSE	FALSE	FALSE	FALSE	FALSE	FALSE	FALSE	FALSE	FALSE	FALSE	FALSE
148	9180/3 - Osteosarcoma, NOS (C40._,C41._)	SP-17-19525	Primary	NA	43035	left leg	NA	NA	FALSE	FALSE	FALSE	TRUE	TRUE	FALSE	FALSE	TRUE	TRUE	TRUE	FALSE	FALSE	FALSE	FALSE	FALSE	FALSE	FALSE	FALSE	FALSE
149	9891/3 - Acute monocytic leukemia	I17-345	Primary	NA	42888	peripheral blood	x	NA	FALSE	FALSE	FALSE	FALSE	FALSE	FALSE	FALSE	FALSE	FALSE	FALSE	FALSE	FALSE	FALSE	FALSE	FALSE	FALSE	FALSE	FALSE	FALSE
150	8920/3 - Alveolar rhabdomyosarcoma	S17-3077B	Primary	NA	42902	Lip mass	x	NA	FALSE	FALSE	FALSE	FALSE	FALSE	FALSE	FALSE	FALSE	FALSE	FALSE	FALSE	FALSE	FALSE	FALSE	FALSE	FALSE	FALSE	FALSE	FALSE
152	9500/3 - Neuroblastoma, NOS	S17-153	Metastatic site of primary disease	NA	42746	mesenteric tumor	NA	NA	FALSE	FALSE	FALSE	TRUE	TRUE	FALSE	FALSE	FALSE	TRUE	TRUE	FALSE	TRUE	TRUE	FALSE	FALSE	FALSE	FALSE	FALSE	FALSE
154	8963/3 - Malignant rhabdoid tumor (C64.9)	S17-3388	NA	Primary	42916	right kidney	NA	NA	FALSE	FALSE	FALSE	FALSE	FALSE	FALSE	FALSE	FALSE	FALSE	FALSE	TRUE	FALSE	TRUE	FALSE	FALSE	FALSE	FALSE	FALSE	FALSE
154	8963/3 - Malignant rhabdoid tumor (C64.9)	S18-721B	NA	Progressive disease	43138	retroperitoneal mass	NA	NA	FALSE	FALSE	FALSE	TRUE	TRUE	FALSE	FALSE	FALSE	TRUE	TRUE	TRUE	FALSE	TRUE	FALSE	FALSE	FALSE	FALSE	FALSE	TRUE
154	8963/3 - Malignant rhabdoid tumor (C64.9)	S18-1695 A	NA	Metastatic site of progressive disease	43188	Right upper lobe lung	NA	NA	FALSE	FALSE	FALSE	TRUE	TRUE	FALSE	FALSE	FALSE	TRUE	TRUE	TRUE	FALSE	TRUE	FALSE	FALSE	FALSE	FALSE	FALSE	TRUE
155	9960/3 - Myeloproliferative neoplasm, NOS (past hx of Burkitt's leukemia)	H17-345	NA	Primary site 1	42968	bone marrow	NA	NA	FALSE	FALSE	FALSE	TRUE	FALSE	FALSE	FALSE	TRUE	TRUE	TRUE	FALSE	FALSE	TRUE	FALSE	TRUE	FALSE	FALSE	FALSE	TRUE
155	9960/3 - Myeloproliferative neoplasm, NOS (past hx of Burkitt's leukemia)	I17-515	NA	Primary site 2	42964	peripheral blood	NA	NA	FALSE	FALSE	FALSE	TRUE	FALSE	FALSE	FALSE	TRUE	TRUE	TRUE	FALSE	FALSE	TRUE	FALSE	TRUE	FALSE	FALSE	FALSE	FALSE
156	8140/3 - Adenocarcinoma, NOS (C18-C20) colon, mucinous	435525967	Relapse	NA	42978	rectum	NA	NA	FALSE	FALSE	FALSE	FALSE	TRUE	FALSE	FALSE	TRUE	FALSE	FALSE	FALSE	FALSE	FALSE	FALSE	FALSE	FALSE	FALSE	FALSE	FALSE
157	9500/3 - Neuroblastoma, NOS	SP17-17311 (S17-5100)	Relapse	NA	43007	abdominal mass	NA	?	TRUE	NA	TRUE	TRUE	TRUE	FALSE	FALSE	FALSE	TRUE	TRUE	FALSE	TRUE	TRUE	FALSE	FALSE	FALSE	FALSE	FALSE	FALSE
158	9180/3 - Osteosarcoma, NOS (C40._,C41._)	S17-4844 A	Metastatic site of primary disease	NA	42993	lung	x	NA	FALSE	FALSE	FALSE	FALSE	FALSE	FALSE	FALSE	FALSE	FALSE	FALSE	FALSE	FALSE	FALSE	FALSE	FALSE	FALSE	FALSE	FALSE	FALSE
161	9836/3 - Precursor B-cell lymphoblastic leukemia (infant)	H17-369	Primary	NA	42985	bone marrow	x	NA	FALSE	FALSE	FALSE	FALSE	FALSE	FALSE	FALSE	FALSE	FALSE	FALSE	FALSE	FALSE	FALSE	FALSE	FALSE	FALSE	FALSE	FALSE	FALSE
162	9500/3 - Neuroblastoma, NOS	S17-4961A	Metastatic site of relapse	NA	42999	brain	NA	NA	FALSE	FALSE	FALSE	TRUE	TRUE	FALSE	FALSE	FALSE	TRUE	TRUE	FALSE	TRUE	TRUE	FALSE	FALSE	FALSE	TRUE	TRUE	TRUE
164	8881/0 - Lipoblastomatosis	S17-5085A (1)	Primary	NA	43006	intra-abdominal mass	x	NA	FALSE	FALSE	FALSE	FALSE	FALSE	FALSE	FALSE	FALSE	FALSE	FALSE	FALSE	FALSE	FALSE	FALSE	FALSE	FALSE	FALSE	FALSE	FALSE
165	9500/3 - Neuroblastoma, NOS	17: SJ786	Metastatic site of progressive disease	NA	42996	lymph node right pre-auricular	NA	NA	FALSE	FALSE	FALSE	TRUE	TRUE	FALSE	TRUE	FALSE	TRUE	TRUE	FALSE	TRUE	TRUE	FALSE	FALSE	FALSE	FALSE	TRUE	TRUE
167	9440/3 - Glioblastoma (C71._)	S17-45669A	Primary	NA	43021	brain	NA	TBI	TRUE	TRUE	TRUE	TRUE	FALSE	FALSE	FALSE	TRUE	TRUE	FALSE	FALSE	FALSE	TRUE	FALSE	TRUE	TRUE	FALSE	FALSE	FALSE
168	9500/3 - Neuroblastoma, NOS	17:SU002159	Primary	NA	42978	abdominal mass	NA	NA	FALSE	FALSE	FALSE	TRUE	TRUE	FALSE	FALSE	FALSE	TRUE	TRUE	FALSE	TRUE	TRUE	FALSE	FALSE	FALSE	TRUE	FALSE	FALSE
169	9816/3 - B lymphoblastic leukemia/lymphoma with hypodiploidy	H17-388	Primary	NA	43000	bone marrow	x	NA	FALSE	FALSE	FALSE	FALSE	FALSE	FALSE	FALSE	FALSE	FALSE	FALSE	FALSE	FALSE	FALSE	FALSE	FALSE	FALSE	FALSE	FALSE	FALSE
170	9891/3 - Acute monocytic leukemia	S17-5232A	Metastatic site of relapse	NA	43014	brain	NA	NA	FALSE	FALSE	FALSE	FALSE	FALSE	FALSE	FALSE	TRUE	TRUE	TRUE	FALSE	FALSE	FALSE	FALSE	FALSE	TRUE	FALSE	FALSE	FALSE
171	9814/3 - B lymphoblastic leukemia/lymphoma with t(12;21)(p13;q22); TEL-AML1 (ETV6-RUNX1)	H16-210 (P170-16)	Primary	NA	42474	bone marrow	x	NA	FALSE	FALSE	FALSE	FALSE	FALSE	FALSE	FALSE	FALSE	FALSE	FALSE	FALSE	FALSE	FALSE	FALSE	FALSE	FALSE	FALSE	FALSE	FALSE
172	8804/3 - Epithelioid sarcoma	S17-5802A	Relapse	NA	43046	right chest wall	NA	chest wall right	TRUE	TRUE	TRUE	FALSE	FALSE	FALSE	FALSE	FALSE	FALSE	FALSE	FALSE	FALSE	FALSE	FALSE	FALSE	FALSE	FALSE	FALSE	FALSE
175	9500/3 - Neuroblastoma, NOS	S17-6413	Metastasic site of relapse	NA	43076	right proximal tibia	NA	abdo whole	TRUE	FALSE	FALSE	TRUE	TRUE	FALSE	FALSE	FALSE	FALSE	TRUE	FALSE	FALSE	FALSE	FALSE	FALSE	FALSE	FALSE	TRUE	TRUE
176	9727/3 - blastic plasmacytoid dendritic cell neoplasm	S17-6188	Primary	NA	43067	subcutaneous lesion right upper arm	x	NA	FALSE	FALSE	FALSE	FALSE	FALSE	FALSE	FALSE	FALSE	FALSE	FALSE	FALSE	FALSE	FALSE	FALSE	FALSE	FALSE	FALSE	FALSE	FALSE
179	9180/3 - Osteosarcoma, NOS (C40._,C41._)	S15-1652	Primary	NA	42095	Right proximal humerus	x	NA	FALSE	FALSE	FALSE	FALSE	FALSE	FALSE	FALSE	FALSE	FALSE	FALSE	FALSE	FALSE	FALSE	FALSE	FALSE	FALSE	FALSE	FALSE	FALSE
182	9815/3 - B lymphoblastic leukemia/lymphoma with hyperdiploidy	M001667215	Relapse	NA	43090	bone marrow	NA	TBI	TRUE	TRUE	TRUE	TRUE	FALSE	FALSE	FALSE	TRUE	TRUE	TRUE	FALSE	FALSE	TRUE	FALSE	TRUE	TRUE	FALSE	TRUE	FALSE
184	9180/3 - Osteosarcoma, NOS (C40._,C41._)	S18-9	Metastatic site of relapse	NA	43118	lung right upper lobe	NA	NA	FALSE	FALSE	FALSE	FALSE	TRUE	FALSE	FALSE	TRUE	TRUE	FALSE	FALSE	FALSE	FALSE	FALSE	FALSE	FALSE	TRUE	FALSE	FALSE
186	9679/3 - Mediastinal (thymic) large B-cell lymphoma (C38.3)	POG995-OCT-1	Progressive disease	NA	43108	mediastinum	NA	NA	FALSE	FALSE	TRUE	TRUE	TRUE	FALSE	FALSE	TRUE	TRUE	FALSE	FALSE	FALSE	TRUE	FALSE	TRUE	FALSE	FALSE	TRUE	FALSE
188	8910/3 - Embryonal rhabdomyosarcoma, NOS	S17-6359	Primary	NA	43074	Bile duct	NA	NA	FALSE	FALSE	FALSE	TRUE	FALSE	FALSE	FALSE	FALSE	FALSE	FALSE	TRUE	FALSE	TRUE	FALSE	FALSE	FALSE	FALSE	FALSE	FALSE
190	9041/3 - Synovial sarcoma, spindle cell	S17-6801	Primary	NA	43099	Left pharyngeal mass	x	NA	FALSE	FALSE	FALSE	FALSE	FALSE	FALSE	FALSE	FALSE	FALSE	FALSE	FALSE	FALSE	FALSE	FALSE	FALSE	FALSE	FALSE	FALSE	FALSE
192	9812/3 - B lymphoblastic leukemia/lymphoma with t(9;22)(q34;q11.2); BCR-ABL1	Product ID 1897/ MNC aphaeresis	Relapse	NA	43081	Peripheral blood	NA	NA	FALSE	FALSE	FALSE	TRUE	FALSE	FALSE	FALSE	TRUE	TRUE	TRUE	FALSE	FALSE	TRUE	FALSE	TRUE	TRUE	FALSE	TRUE	FALSE
193	8910/3 - Embryonal rhabdomyosarcoma, NOS	S15-58850 (UHN Biobank)	NA	primary	42261	Vagina/cervix	x	NA	FALSE	FALSE	FALSE	FALSE	FALSE	FALSE	FALSE	FALSE	FALSE	FALSE	FALSE	FALSE	FALSE	FALSE	FALSE	FALSE	FALSE	FALSE	FALSE
193	8910/3 - Embryonal rhabdomyosarcoma, NOS	Block ID 1275913 (OCT) UHN tumour Bank	NA	relapse	43122	Adnexal mass	NA	NA	FALSE	FALSE	FALSE	TRUE	FALSE	FALSE	FALSE	FALSE	FALSE	FALSE	TRUE	TRUE	TRUE	FALSE	FALSE	FALSE	FALSE	FALSE	FALSE
194	9180/3 - Osteosarcoma, NOS (C40._,C41._)	S18-753	Relapse	NA	43139	Right femur	NA	NA	FALSE	FALSE	FALSE	FALSE	TRUE	FALSE	FALSE	TRUE	TRUE	FALSE	FALSE	FALSE	FALSE	FALSE	FALSE	FALSE	TRUE	FALSE	FALSE
195	9836/3 - Precursor B-cell lymphoblastic leukemia	S18-352	Metastasic site of relapse	NA	43120	Soft tissue mass left forehead	NA	NA	FALSE	FALSE	FALSE	TRUE	FALSE	FALSE	FALSE	TRUE	TRUE	FALSE	FALSE	FALSE	TRUE	FALSE	TRUE	TRUE	FALSE	TRUE	FALSE
197	9500/3 - Neuroblastoma, NOS	S17-175	Primary	NA	42747	Left adrenal mass	NA	NA	FALSE	FALSE	FALSE	TRUE	TRUE	FALSE	FALSE	FALSE	TRUE	TRUE	FALSE	TRUE	TRUE	FALSE	FALSE	FALSE	TRUE	FALSE	FALSE
198	8854/3 - Pleomorphic liposarcoma	18/S011568	Metastatic site of progressive disease	NA	43159	Pelvic	NA	pelvic	TRUE	NA	FALSE	FALSE	FALSE	FALSE	FALSE	FALSE	TRUE	FALSE	FALSE	FALSE	FALSE	FALSE	FALSE	FALSE	FALSE	FALSE	TRUE
200	8910/3 - Embryonal rhabdomyosarcoma, NOS	S16-1690	NA	Primary	42465	Left orbital	x	NA	FALSE	NA	FALSE	FALSE	FALSE	FALSE	FALSE	FALSE	FALSE	FALSE	FALSE	FALSE	FALSE	FALSE	FALSE	FALSE	FALSE	FALSE	FALSE
200	8910/3 - Embryonal rhabdomyosarcoma, NOS	S18-2344	NA	Relapse	43221	Left orbital	NA	orbit left	TRUE	TRUE	TRUE	TRUE	TRUE	FALSE	FALSE	FALSE	TRUE	TRUE	TRUE	FALSE	TRUE	FALSE	FALSE	FALSE	TRUE	FALSE	FALSE
201	9500/3 - Neuroblastoma, NOS	POG1007-OCT-1	Metastasic site of relapse	NA	43087	Lymph node (mediastinal)	NA	NA	TRUE	TRUE	TRUE	TRUE	TRUE	FALSE	FALSE	FALSE	TRUE	TRUE	FALSE	TRUE	TRUE	FALSE	FALSE	FALSE	FALSE	TRUE	TRUE
202	8246/3 - Neuroendocrine carcinoma, NOS	POG1010-FF-1	Metastasic site of relapse	NA	43160	Lung, left lower lobe	NA	400cGy adrenal region, tumor bed; Whole abdomen 1050cGy with right flank boost 900cGy	TRUE	FALSE	FALSE	TRUE	TRUE	FALSE	FALSE	FALSE	TRUE	TRUE	TRUE	FALSE	TRUE	FALSE	FALSE	FALSE	FALSE	FALSE	FALSE
204	9180/3 - Osteosarcoma, NOS (C40._,C41._)	SH19-0089 B	Metastasic site of relapse	NA	43474	Lung, left lower lobe	NA	NA	FALSE	FALSE	TRUE	FALSE	TRUE	FALSE	FALSE	TRUE	TRUE	FALSE	FALSE	FALSE	FALSE	FALSE	FALSE	FALSE	FALSE	FALSE	FALSE
208	9801/3 - Acute leukemia, NOS	POG1013-FF-1	Primary	NA	43248	Bone marrow	x	NA	FALSE	FALSE	FALSE	FALSE	FALSE	FALSE	FALSE	FALSE	FALSE	FALSE	FALSE	FALSE	FALSE	FALSE	FALSE	FALSE	FALSE	FALSE	FALSE
209	9500/3 - Neuroblastoma, NOS	UHN sample	NA	Metastatic site of primary disease	43210	Left femur	NA	Left hip, epidural mass T5-T6	TRUE	TRUE	FALSE	TRUE	TRUE	FALSE	FALSE	FALSE	TRUE	TRUE	FALSE	TRUE	TRUE	FALSE	FALSE	FALSE	FALSE	FALSE	FALSE
209	9500/3 - Neuroblastoma, NOS	S18-39609	NA	Metastatic site of primary disease	43266	Liver, right lobe	NA	Left hip, epidural mass T5-T6	TRUE	TRUE	FALSE	TRUE	TRUE	FALSE	FALSE	FALSE	TRUE	TRUE	FALSE	TRUE	TRUE	FALSE	FALSE	FALSE	FALSE	FALSE	FALSE
209	9500/3 - Neuroblastoma, NOS	S18-39609 A	NA	Primary	43267	Adrenal	NA	Left hip, epidural mass T5-T7	TRUE	TRUE	FALSE	TRUE	TRUE	FALSE	FALSE	FALSE	TRUE	TRUE	FALSE	TRUE	TRUE	FALSE	FALSE	FALSE	FALSE	FALSE	FALSE
211	9930/3 - Myeloid sarcoma	S18-1398	NA	Metastatic site of primary disease	43172	Skin, left lower back	x	NA	FALSE	FALSE	FALSE	FALSE	FALSE	FALSE	FALSE	FALSE	FALSE	FALSE	FALSE	FALSE	FALSE	FALSE	FALSE	FALSE	FALSE	FALSE	FALSE
211	9930/3 - Myeloid sarcoma	S18-1474	NA	Metastatic site of primary disease	43175	Lymph node, Right neck	x	NA	FALSE	FALSE	FALSE	FALSE	FALSE	FALSE	FALSE	FALSE	FALSE	FALSE	FALSE	FALSE	FALSE	FALSE	FALSE	FALSE	FALSE	FALSE	FALSE
212	8920/3 - Alveolar rhabdomyosarcoma	17:SM2009 #3	Metastatic site of primary disease	NA	42790	Lymph node	x	NA	FALSE	FALSE	FALSE	FALSE	FALSE	FALSE	FALSE	FALSE	FALSE	FALSE	FALSE	FALSE	FALSE	FALSE	FALSE	FALSE	FALSE	FALSE	FALSE
214	9440/3 - Glioblastoma (C71._)	S18-2527 B	Primary	NA	43229	Brain (frontal lobe)	x	NA	FALSE	FALSE	FALSE	FALSE	FALSE	FALSE	FALSE	FALSE	FALSE	FALSE	FALSE	FALSE	FALSE	FALSE	FALSE	FALSE	FALSE	FALSE	FALSE
216	9801/3 - Acute leukemia, NOS	POG1031-HEM-P087	Relapse (3rd)	NA	43229	Bone marrow	NA	TBI	TRUE	TRUE	TRUE	TRUE	FALSE	FALSE	FALSE	TRUE	TRUE	FALSE	FALSE	FALSE	TRUE	FALSE	TRUE	TRUE	FALSE	TRUE	FALSE
217	8960/3 - Nephroblastoma, NOS (C64.9)	P02843:POG1028-OCT-1	Metastatic site of relapse (3rd)	NA	NA	Pelvic mass	NA	both flanks	TRUE	TRUE	TRUE	TRUE	TRUE	FALSE	FALSE	FALSE	TRUE	TRUE	TRUE	FALSE	TRUE	FALSE	FALSE	FALSE	FALSE	FALSE	FALSE
218	8960/3 - Nephroblastoma, NOS	18:SM5077 B	NA	Relapse	76124	Renal bed, right	NA	flank	TRUE	TRUE	TRUE	TRUE	FALSE	FALSE	FALSE	FALSE	TRUE	TRUE	TRUE	FALSE	TRUE	FALSE	FALSE	FALSE	FALSE	FALSE	FALSE
218	8960/3 - Nephroblastoma, NOS	18:SM5077 C	NA	Metastatic site of relapse	76124	Right paraspinal mass	NA	flank	TRUE	TRUE	FALSE	TRUE	FALSE	FALSE	FALSE	FALSE	TRUE	TRUE	TRUE	FALSE	TRUE	FALSE	FALSE	FALSE	FALSE	FALSE	FALSE
219	9440/3 - Glioblastoma (C71._)	BTTB 20880/PIN 11777364	Primary	NA	43249	Brain (frontal lobe)	x	NA	FALSE	FALSE	FALSE	FALSE	FALSE	FALSE	FALSE	FALSE	FALSE	FALSE	FALSE	FALSE	FALSE	FALSE	FALSE	FALSE	FALSE	FALSE	FALSE
220	9930/3 - Myeloid sarcoma	S18-1356 A	NA	Relapse (6th primary malignancy)	2018-03-09	Pancreas	NA	TBI	TRUE	TRUE	TRUE	TRUE	FALSE	FALSE	FALSE	TRUE	TRUE	TRUE	FALSE	FALSE	TRUE	FALSE	TRUE	TRUE	FALSE	FALSE	FALSE
220	9020/3 - Phyllodes tumor, malignant (C50)	S18-1356 D	NA	Primary (7th primary malignancy)	2018-03-09	Left Breast	NA	TBI	TRUE	TRUE	FALSE	TRUE	FALSE	FALSE	FALSE	TRUE	TRUE	TRUE	FALSE	FALSE	TRUE	FALSE	TRUE	TRUE	FALSE	FALSE	FALSE
220	9930/3 - Myeloid sarcoma	SH18-1242 C	NA	Metastatic Relapse of 6th malignancy	43349	Omentum	NA	TBI	TRUE	TRUE	FALSE	TRUE	FALSE	FALSE	FALSE	TRUE	TRUE	TRUE	FALSE	FALSE	TRUE	FALSE	TRUE	TRUE	FALSE	FALSE	FALSE
221	8910/3 - Embryonal rhabdomyosarcoma, NOS	SH18-0157 (RP18-00006A)	Relapse	NA	43265	Suprorbital (lymph nodes)	NA	right orbit and supraorbital	TRUE	TRUE	TRUE	TRUE	FALSE	FALSE	TRUE	FALSE	FALSE	FALSE	TRUE	TRUE	TRUE	FALSE	FALSE	FALSE	FALSE	FALSE	FALSE
222	8936/1 - Gastrointestinal stromal tumor, NOS	S12-74 A	Primary	NA	2012-01-09	Stomach	x	NA	FALSE	FALSE	FALSE	FALSE	FALSE	FALSE	FALSE	FALSE	FALSE	FALSE	FALSE	FALSE	FALSE	FALSE	FALSE	FALSE	FALSE	FALSE	FALSE
223	9260/3 - Ewing sarcoma	P02862:POG1035-FF-1	Metastatic site of relapse (3rd)	NA	43221	Right distal femur	NA	sacrum/lungs	TRUE	FALSE	TRUE	TRUE	FALSE	FALSE	TRUE	FALSE	TRUE	TRUE	FALSE	TRUE	TRUE	FALSE	FALSE	FALSE	FALSE	FALSE	FALSE
224	9702/3 - Mature T-cell lymphoma, NOS	s18-2860	Primary	NA	43247	Right Neck Mass	x	NA	FALSE	FALSE	FALSE	FALSE	FALSE	FALSE	FALSE	FALSE	FALSE	FALSE	FALSE	FALSE	FALSE	FALSE	FALSE	FALSE	FALSE	FALSE	FALSE
225	8963/3 - Malignant Rhabdoid Tumor	S18-41393	Relapse	NA	43273	Vaginal mass	NA	lower right abdomen	TRUE	TRUE	TRUE	TRUE	FALSE	FALSE	FALSE	FALSE	TRUE	TRUE	FALSE	FALSE	TRUE	FALSE	FALSE	FALSE	FALSE	FALSE	FALSE
226	9500/3 - Neuroblastoma, NOS	S18-1905	Residual tumor	NA	43273	Abdominal mass (?adrenal)	NA	NA	FALSE	FALSE	TRUE	TRUE	TRUE	FALSE	FALSE	FALSE	TRUE	TRUE	FALSE	FALSE	FALSE	FALSE	FALSE	FALSE	FALSE	FALSE	FALSE
227	9801/3 - Acute leukemia, NOS	282626 (cells)	Primary	NA	43238	Bone marrow	x	NA	FALSE	FALSE	FALSE	FALSE	FALSE	FALSE	FALSE	FALSE	FALSE	FALSE	FALSE	FALSE	FALSE	FALSE	FALSE	FALSE	FALSE	FALSE	FALSE
228	8480/3 - Mucinous Adenocarcinoma (C56) (ovarian)	S17-73401 7Y	NA	Metastatic site of primary disease	43055	Nodules in anterior cu- de-sac	x	NA	FALSE	FALSE	FALSE	FALSE	FALSE	FALSE	FALSE	FALSE	FALSE	FALSE	FALSE	FALSE	FALSE	FALSE	FALSE	FALSE	FALSE	FALSE	FALSE
228	8480/3 - Mucinous Adenocarcinoma (C56) (ovarian)	S18-39502 2A	NA	Metastatic site of relapse	43266	Peritoneal deposit/abdominal wall (right)	NA	NA	FALSE	FALSE	TRUE	FALSE	TRUE	FALSE	FALSE	FALSE	FALSE	FALSE	FALSE	FALSE	FALSE	TRUE	FALSE	FALSE	FALSE	FALSE	FALSE
229	9260/3 - Ewing sarcoma	SH18-0283 A1	Metastatic site of primary disease	NA	43273	Left lung	x	NA	FALSE	FALSE	FALSE	FALSE	FALSE	FALSE	FALSE	FALSE	FALSE	FALSE	FALSE	FALSE	FALSE	FALSE	FALSE	FALSE	FALSE	FALSE	FALSE
230	9391/3 - Ependymoma, NOS (C71._)	P02893:POG1037-FF-1	Relapse (7th)	NA	43252	Brain, posterior fossa	NA	brain, posterior fossa	TRUE	TRUE	TRUE	FALSE	TRUE	FALSE	FALSE	TRUE	FALSE	FALSE	FALSE	FALSE	FALSE	FALSE	FALSE	FALSE	FALSE	TRUE	FALSE
231	8720/3 - Malignant melanoma, NOS	H5920001A	Primary	NA	43258	Left forarm (skin)	x	NA	FALSE	FALSE	FALSE	FALSE	FALSE	FALSE	FALSE	FALSE	FALSE	FALSE	FALSE	FALSE	FALSE	FALSE	FALSE	FALSE	FALSE	FALSE	FALSE
232	9401/3 - Astrocytoma, anaplastic (C71._)	MD1399T1	Primary	NA	43059	Brain	x	NA	FALSE	FALSE	FALSE	FALSE	FALSE	FALSE	FALSE	FALSE	FALSE	FALSE	FALSE	FALSE	FALSE	FALSE	FALSE	FALSE	FALSE	FALSE	FALSE
234	9260/3 - Ewing sarcoma	P02894:POG1040-FF-1	Metastatic site of relapse	NA	43313	Lung nodule	NA	lung, R iliac crest, pelvis, R femur, spine	TRUE	TRUE	TRUE	TRUE	FALSE	FALSE	FALSE	FALSE	TRUE	TRUE	FALSE	FALSE	TRUE	FALSE	FALSE	FALSE	FALSE	FALSE	FALSE
235	9473/3 - Primitive neuroectodermal tumor, NOS (embryonal brain tumor)	SH18-0501 B	Primary	NA	43291	Brain, supratentorial	x	NA	FALSE	FALSE	FALSE	FALSE	FALSE	FALSE	FALSE	FALSE	FALSE	FALSE	FALSE	FALSE	FALSE	FALSE	FALSE	FALSE	FALSE	FALSE	FALSE
236	9836/3 - Precursor B-cell lymphoblastic leukemia	MH18-0065A	Relapse	NA	43305	Bone marrow	NA	TBI	TRUE	TRUE	TRUE	TRUE	FALSE	FALSE	FALSE	TRUE	TRUE	TRUE	FALSE	FALSE	TRUE	FALSE	TRUE	TRUE	FALSE	TRUE	FALSE
238	8920/3 - Alveolar rhabdomyosarcoma	SH18-0995	Primary	NA	43328	Right posterior leg (soleus)	NA	NA	FALSE	FALSE	TRUE	TRUE	FALSE	FALSE	FALSE	FALSE	FALSE	FALSE	TRUE	FALSE	TRUE	FALSE	FALSE	FALSE	FALSE	FALSE	FALSE
239	8562/3 - Epithelial-myoepithelial carcinoma	S18-1358 A	Primary	NA	43168	Peri-orbital/fronto-temporal mass	x	NA	FALSE	FALSE	FALSE	FALSE	FALSE	FALSE	FALSE	FALSE	FALSE	FALSE	FALSE	FALSE	FALSE	FALSE	FALSE	FALSE	FALSE	FALSE	FALSE
240	8920/3 - Alveolar rhabdomyosarcoma	SH18-0961	Metastatic site of relapse	NA	43326	Subcutaneous nodule, left upper arm	NA	NA	FALSE	FALSE	TRUE	TRUE	FALSE	FALSE	FALSE	FALSE	FALSE	FALSE	TRUE	TRUE	TRUE	FALSE	FALSE	FALSE	FALSE	FALSE	FALSE
241	8825/1 - Myofibroblastic tumor, NOS	SH18-0979	Primary	NA	43327	Right maxillary mass	x	NA	FALSE	FALSE	FALSE	FALSE	FALSE	FALSE	FALSE	FALSE	FALSE	FALSE	FALSE	FALSE	FALSE	FALSE	FALSE	FALSE	FALSE	FALSE	FALSE
244	9391/3 - Ependymoma, NOS (C71._)	POG1048-FF-1	Primary	NA	42795	Brain (posterior fossa)	x	NA	FALSE	FALSE	FALSE	FALSE	FALSE	FALSE	FALSE	FALSE	FALSE	FALSE	FALSE	FALSE	FALSE	FALSE	FALSE	FALSE	FALSE	FALSE	FALSE
245	9837/3 - Precursor T-cell lymphoblastic leukemia	SH18-1282 A	Primary	NA	43352	Lymph node, mediastinum	x	NA	FALSE	FALSE	FALSE	FALSE	FALSE	FALSE	FALSE	FALSE	FALSE	FALSE	FALSE	FALSE	FALSE	FALSE	FALSE	FALSE	FALSE	FALSE	FALSE
246	9500/3 - Neuroblastoma, NOS	S18-2198 A	Primary	NA	43214	Left adrenal	x	NA	FALSE	FALSE	FALSE	FALSE	FALSE	FALSE	FALSE	FALSE	FALSE	FALSE	FALSE	FALSE	FALSE	FALSE	FALSE	FALSE	FALSE	FALSE	FALSE
247	9380/3 - Glioma, malignant	POG1053-FF-1	Progressive disease	NA	43405	Right cerebellum	NA	craniospinal	TRUE	TRUE	TRUE	FALSE	FALSE	FALSE	TRUE	FALSE	FALSE	FALSE	FALSE	FALSE	FALSE	FALSE	FALSE	FALSE	FALSE	FALSE	FALSE
249	9370/3 - Chordoma, NOS	S16-4475	Primary	NA	42615	Clivus	x	NA	FALSE	FALSE	FALSE	FALSE	FALSE	FALSE	FALSE	FALSE	FALSE	FALSE	FALSE	FALSE	FALSE	FALSE	FALSE	FALSE	FALSE	FALSE	FALSE
