# Supplementary material for: The clinical utility of integrative genomics in childhood cancer extends beyond targetable mutations
Source: Nat Cancer. 2022 Dec 30;4(2):203–21. doi: 10.1038/s43018-022-00474-y (PMC9970873; doi:10.1038/s43018-022-00474-y)
Supplement: Source Data Extended Data Fig. 2 — Statistical source data. [file 43018_2022_474_MOESM9_ESM.tsv]

kics_id	normal_id	tumour_id	purity	normFactor	score	tumour_class
0002	321322	321321	0.98	1.669	1.3566	SOLID TUMORS
0003	285200	285201	0.3	0.9497	0.2485	SOLID TUMORS
0003	285200	285202	0.29	0.9196	0.2462	SOLID TUMORS
0003	285200	20_15220_A_02_00	0.62	0.6362	0.9271	SOLID TUMORS
0005	245676	300238	0.65	0.7683	0.4947	SOLID TUMORS
0005	245676	4677	0.13	1.0056	0.1743	SOLID TUMORS
0006	271113	274243	0.74	0.9448	0.169	SOLID TUMORS
0007	300063	302948	0.79	0.7715	0.3108	SOLID TUMORS
0008	321323	289185	0.81	0.5547	1.4044	SOLID TUMORS
0010	271112	270645	0.94	1.1407	0.7159	SOLID TUMORS
0010	271112	270646	1	1.0006	0.1131	SOLID TUMORS
0010	271112	270647	0.92	0.632	0.6575	SOLID TUMORS
0011	271116	270648	0.54	1.0168	0.1255	CNS TUMORS
0011	271116	19_24259_A_02_00	0.33	0.8532	0.5506	CNS TUMORS
0014	328067	328066	0.29	0.7012	0.816	LEUKEMIA/LYMPHOMA
0015	284386	283113	0.96	0.9551	0.5571	SOLID TUMORS
0015	284386	288017	0.86	0.977	0.5184	SOLID TUMORS
0015	284386	316119	0.96	0.9769	0.6163	SOLID TUMORS
0015	284386	18_7567	0.96	0.9731	0.47	SOLID TUMORS
0016	271115	270650	0.78	0.9861	0.1381	CNS TUMORS
0017	271117	270651	0.69	0.9997	0.1779	SOLID TUMORS
0017	271117	271603	1	1.0044	0.1143	SOLID TUMORS
0018	271114	270652	0.95	1.0358	0.1999	SOLID TUMORS
0024	273309	272790	0.77	0.7913	0.1643	SOLID TUMORS
0025	273308	272791	0.29	0.8722	0.3589	SOLID TUMORS
0025	273308	307284	0.46	0.7517	0.3936	SOLID TUMORS
0029	274736	274194	0.17	0.9298	0.2287	SOLID TUMORS
0030	274027	273368	0.86	1.1134	0.2825	CNS TUMORS
0031	289914	283112	0.19	0.8349	0.5298	SOLID TUMORS
0032	274026	273811	0.81	1.0137	0.4924	CNS TUMORS
0032	274026	276054	1	1.1151	0.6867	SOLID TUMORS
0035	269609	270452	0.25	1.0273	0.2972	LEUKEMIA/LYMPHOMA
0035	269609	270453	0.4	0.9934	0.1588	LEUKEMIA/LYMPHOMA
0035	269609	18_2434_A_03_00	0.92	0.9816	0.1295	LEUKEMIA/LYMPHOMA
0036	285045	275797	0.24	0.854	0.4546	LEUKEMIA/LYMPHOMA
0036	285045	275798	0.94	0.9949	0.153	LEUKEMIA/LYMPHOMA
0037	284387	283114	0.98	0.9077	0.5248	SOLID TUMORS
0038	286900	287533	1	0.9965	0.1105	SOLID TUMORS
0038	286900	295256	0.16	1.0128	0.1942	SOLID TUMORS
0038	286900	305256	0.93	0.9417	0.3225	SOLID TUMORS
0038	286900	310410	0.77	0.9821	0.3373	SOLID TUMORS
0039	298866	297368	0.25	1.0273	0.2703	SOLID TUMORS
0041	316866	317510	0.24	1.0327	0.2766	SOLID TUMORS
0041	316866	317512	0.19	0.8897	0.3267	SOLID TUMORS
0042	284385	284388	0.92	1.069	0.1417	CNS TUMORS
0043	287731	290134	0.23	1.0173	0.3189	SOLID TUMORS
0044	287846	285046	0.46	1.0268	0.1685	SOLID TUMORS
0045	288283	288555	0.75	1.0006	0.1305	LEUKEMIA/LYMPHOMA
0046	293843	292280	0.83	1.0539	0.4892	CNS TUMORS
0048	286720	290132	0.59	0.6444	0.3456	SOLID TUMORS
0048	286720	18_753	0.79	0.5958	0.678	SOLID TUMORS
0049	286909	289183	0.92	1.0691	0.1932	CNS TUMORS
0049	286909	289187	0.72	1.0617	0.2357	CNS TUMORS
0050	286952	290492	0.88	0.9889	0.248	CNS TUMORS
0051	290133	289184	0.86	1.3344	1.3058	CNS TUMORS
0052	287971	289182	0.78	0.7098	0.3903	CNS TUMORS
0055	290135	318143	0.93	1.0203	0.1393	CNS TUMORS
0059	291647	291150	0.91	0.9988	0.1692	SOLID TUMORS
0060	292600	291967	0.16	0.9855	0.3687	LEUKEMIA/LYMPHOMA
0061	293107	290886	0.21	1.0083	0.1899	SOLID TUMORS
0062	291014	291776	0.8	1.0628	0.3167	CNS TUMORS
0064	294368	293844	0.69	0.9075	0.2	SOLID TUMORS
0066	300680	301446	1	0.9177	0.7883	CNS TUMORS
0067	294212	294232	0.88	1.0152	0.5891	SOLID TUMORS
0068	297917	294906	0.77	1.0095	0.1174	CNS TUMORS
0069	296686	298700	0.93	1.0443	0.6233	CNS TUMORS
0069	296686	295533	0.81	0.6606	0.6787	CNS TUMORS
0070	295582	296084	0.67	1.0351	0.2479	CNS TUMORS
0074	296263	302458	0.91	0.9952	0.2194	SOLID TUMORS
0074	296263	296401	0.17	1.0055	0.1625	SOLID TUMORS
0074	296263	20_10579_A_02_00	1	1.1165	0.8337	SOLID TUMORS
0076	298369	299020	0.48	1.1293	0.6009	SOLID TUMORS
0076	298369	303115	0.27	0.8845	0.5918	SOLID TUMORS
0078	297445	297044	0.18	1.0172	0.195	CNS TUMORS
0079	19_18442	19_7192	0.2	1.0052	0.2205	SOLID TUMORS
0083	298313	298314	0.83	1.0952	0.4691	SOLID TUMORS
0084	301461	300714	1	0.9996	0.2228	LEUKEMIA/LYMPHOMA
0085	297043	299826	0.52	0.5689	0.7684	SOLID TUMORS
0086	299337	298838	0.95	1.02	0.2821	SOLID TUMORS
0087	297377	299908	0.89	1.0156	0.2308	SOLID TUMORS
0087	297377	297229	0.95	1.0108	0.2303	SOLID TUMORS
0088	300799	298840	0.21	1.0117	0.2528	SOLID TUMORS
0090	299553	299554	1	0.9965	0.2403	LEUKEMIA/LYMPHOMA
0091	301460	301892	0.25	1.0332	0.2625	SOLID TUMORS
0091	301460	18_14899_A_02_00	0.83	0.8233	0.338	SOLID TUMORS
0092	301002	298842	0.18	1.0155	0.188	SOLID TUMORS
0092	301002	319682	0.95	0.8035	0.4993	SOLID TUMORS
0092	301002	329766	0.78	0.8338	0.4087	SOLID TUMORS
0092	301002	19_18518_A_02_00	0.61	0.8242	0.7141	SOLID TUMORS
0093	305082	305080	0.84	0.9144	0.2804	SOLID TUMORS
0093	305082	314662	0.16	1.0027	0.2009	SOLID TUMORS
0095	300153	300240	0.99	1.0009	0.1306	LEUKEMIA/LYMPHOMA
0096	301784	302713	0.4	1.0043	0.146	SOLID TUMORS
0098	300683	301161	0.35	0.8264	0.582	SOLID TUMORS
0098	300683	301163	0.31	0.841	0.4728	SOLID TUMORS
0099	301286	301444	0.23	0.9792	0.3364	SOLID TUMORS
0100	302683	301918	0.93	1.0942	0.2462	SOLID TUMORS
0101	303763	303761	0.94	1.0056	0.2787	SOLID TUMORS
0103	303114	304770	0.26	0.9116	0.3951	SOLID TUMORS
0104	308436	303117	0.19	1.0153	0.1875	LEUKEMIA/LYMPHOMA
0104	308436	312594	0.15	1.0318	0.257	LEUKEMIA/LYMPHOMA
0106	302957	302802	0.37	1.0105	0.2944	CNS TUMORS
0107	305577	307283	1	0.9992	0.1276	SOLID TUMORS
0109	305253	304552	0.59	0.9761	0.3334	SOLID TUMORS
0110	304458	304269	0.22	0.9998	0.2386	SOLID TUMORS
0111	313703	313467	0.84	1.0847	0.48	CNS TUMORS
0112	311713	306734	0.64	1.0083	0.1475	SOLID TUMORS
0114	307368	304772	1	1.0289	0.3012	CNS TUMORS
0115	312306	313555	0.16	0.9929	0.2513	SOLID TUMORS
0116	307735	307117	0.21	0.9538	0.3296	SOLID TUMORS
0118	318748	312902	0.71	0.9323	0.2617	SOLID TUMORS
0119	308437	307642	0.55	0.775	0.4554	SOLID TUMORS
0120	307449	308939	0.47	0.9971	0.2276	SOLID TUMORS
0120	307449	308112	0.16	1.0074	0.1506	SOLID TUMORS
0120	307449	308114	1	1.1867	0.5535	SOLID TUMORS
0121	311680	311881	0.18	1.0191	0.1908	LEUKEMIA/LYMPHOMA
0123	308089	308934	1	1.0047	0.1573	SOLID TUMORS
0125	316071	309277	0.21	0.8054	0.4652	SOLID TUMORS
0126	315585	328068	0.94	1.0008	0.242	LEUKEMIA/LYMPHOMA
0128	309955	310151	0.82	1.0491	0.2056	SOLID TUMORS
0136	312528	312904	1	1.0006	0.1539	SOLID TUMORS
0140	313706	313704	0.17	1.0115	0.1631	SOLID TUMORS
0141	317769	314896	0.2	1.0136	0.2331	SOLID TUMORS
0143	315486	316365	0.17	1.0112	0.1879	LEUKEMIA/LYMPHOMA
0144	313784_mother	313979	1	0.9975	0.6159	LEUKEMIA/LYMPHOMA
0144	313785_father	313979	1	0.9996	0.6525	LEUKEMIA/LYMPHOMA
0145	316947	314010	0.39	0.9271	0.3867	LEUKEMIA/LYMPHOMA
0148	315487	319486	0.25	0.7782	0.4758	SOLID TUMORS
0149	316747	316368	0.2	0.8805	0.2982	LEUKEMIA/LYMPHOMA
0150	315488	315216	0.88	1.0088	0.2066	SOLID TUMORS
0152	315215	316245	0.37	1.0054	0.1201	SOLID TUMORS
0154	316626	316299	0.95	1.0105	0.1956	SOLID TUMORS
0154	316626	326256	0.95	1.0052	0.2602	SOLID TUMORS
0154	316626	18_752	0.24	0.8453	0.4774	SOLID TUMORS
0155	318921	314807	1	1.0009	0.1652	LEUKEMIA/LYMPHOMA
0155	318921	314825	1	1.0008	0.1578	LEUKEMIA/LYMPHOMA
0156	315666	315663	0.6	1.0022	0.1291	SOLID TUMORS
0157	317052	317050	0.7	0.6978	0.5183	SOLID TUMORS
0158	316456	316457	0.88	1.08	0.4542	SOLID TUMORS
0161	318953	319069	0.76	0.9648	0.2793	LEUKEMIA/LYMPHOMA
0162	322148	317276	0.85	0.9509	0.3118	SOLID TUMORS
0164	317791	317770	0.57	1.0062	0.12	SOLID TUMORS
0165	317981	317832	1	0.4925	0.6318	SOLID TUMORS
0167	318749	318530	0.83	0.7423	1.014	CNS TUMORS
0168	318878	319321	0.89	0.7222	0.5596	SOLID TUMORS
0169	319104	319629	0.98	1.7163	0.3819	LEUKEMIA/LYMPHOMA
0170	321325	320432	0.96	0.9809	0.2875	LEUKEMIA/LYMPHOMA
0171	320118	319910	0.24	0.8646	0.4164	LEUKEMIA/LYMPHOMA
0171	320118	19_17562_A_02_00	0.91	0.9979	0.1317	LEUKEMIA/LYMPHOMA
0172	321967	321979	0.9	1.0038	0.1442	SOLID TUMORS
0179	323141	322516	0.81	1.114	0.5193	SOLID TUMORS
0182	331498	331429	0.38	1.1819	0.6287	LEUKEMIA/LYMPHOMA
0184	324076	324069	0.4	0.8984	0.4578	SOLID TUMORS
0188	332700	334057	0.17	0.972	0.1625	SOLID TUMORS
0190	328801	327483	0.21	1.0184	0.2015	SOLID TUMORS
0192	334312	330523	0.96	0.9833	0.1599	LEUKEMIA/LYMPHOMA
0193	326693	328020	0.46	0.9341	0.5533	SOLID TUMORS
0193	326693	328018	0.74	0.936	0.2256	SOLID TUMORS
0194	328798	328185	0.73	0.8646	0.8737	SOLID TUMORS
0195	330754	327479	0.97	0.9686	0.2968	LEUKEMIA/LYMPHOMA
0197	328003	326711	0.21	1.0187	0.2426	SOLID TUMORS
0197	328003	20_1402_A_02_00	0.23	0.8229	0.2254	SOLID TUMORS
0197	328003	20_15931_A_02_00	0.18	0.9571	0.2868	SOLID TUMORS
0198	327864	327862	0.96	0.9247	0.6762	SOLID TUMORS
0200	332546	332386	0.85	0.7953	0.5092	SOLID TUMORS
0204	19_13893_A_02_00	19_13898_A_02_00	0.79	1.0742	0.7861	SOLID TUMORS
0209	331387	18_1512	0.23	1.0175	0.2462	SOLID TUMORS
0211	332236_mother	332408	1	1.0297	0.6816	LEUKEMIA/LYMPHOMA
0211	332409_father	332408	1	1.0283	0.706	LEUKEMIA/LYMPHOMA
0212	333809	333928	0.93	1.0379	0.5703	SOLID TUMORS
0214	18_2028	18_2567	1	1.0606	0.7676	CNS TUMORS
0218	18_740	20_11154_A_02_00	0.22	0.8885	0.5145	SOLID TUMORS
0218	18_740	18_1530	0.26	0.7904	0.5973	SOLID TUMORS
0218	18_740	18_751	0.2	0.8852	0.392	SOLID TUMORS
0219	18_1907	18_1752	0.22	0.8871	0.4928	CNS TUMORS
0220	18_2697	18_3730	0.58	1.0493	0.1889	LEUKEMIA/LYMPHOMA
0220	18_2697	18_748	0.67	1.2451	1.2056	SOLID TUMORS
0220	18_2697	18_8816_A_02_00	0.87	1.1406	0.6061	LEUKEMIA/LYMPHOMA
0221	18_4156	18_2564	1	0.7445	0.7738	SOLID TUMORS
0222	18_5255	18_7573	0.21	0.8634	0.3708	SOLID TUMORS
0224	18_1605	18_1655	0.17	0.8863	0.3152	LEUKEMIA/LYMPHOMA
0225	18_1508	18_2571	0.97	1.0713	0.3945	SOLID TUMORS
0226	18_1619	18_2569	0.18	0.9125	0.3514	SOLID TUMORS
0227	18_2445	18_2559	0.52	1.0104	0.1468	LEUKEMIA/LYMPHOMA
0228	18_5256	18_7579	0.21	0.9489	0.3927	SOLID TUMORS
0228	18_5256	18_7577	0.22	1.0072	0.4067	SOLID TUMORS
0231	18_6711	18_5970	0.18	0.9777	0.3003	SOLID TUMORS
0235	18_4155	18_4828	1	1.0005	0.1981	CNS TUMORS
0236	18_5252	18_5257	0.84	1.7297	1.389	LEUKEMIA/LYMPHOMA
0236	18_5253	18_5257	0.99	0.6776	1.4486	LEUKEMIA/LYMPHOMA
0238	18_5639	18_5640	0.29	0.8912	0.6749	SOLID TUMORS
0239	18_6720	18_7570	0.9	1.0002	0.2447	SOLID TUMORS
0240	18_7027	18_8811	0.91	0.7493	0.5843	SOLID TUMORS
0241	19_18441	19_7197	0.17	1.013	0.2072	SOLID TUMORS
0245	18_9964	18_12071	1	1.0005	0.1388	LEUKEMIA/LYMPHOMA
0246	18_8210	18_11279	0.7	1.0014	0.3895	SOLID TUMORS
0249	18_10104	19_18443	0.79	1.2973	0.7206	CNS TUMORS
0249	18_10104	20_423_A_02_00	0.2	1.0501	0.2658	CNS TUMORS
0249	18_10104	20_7122_A_02_00	0.7	1.2472	0.4232	CNS TUMORS
0254	18_10115	18_10106	0.37	0.8485	0.6635	SOLID TUMORS
0254	18_10115	18_10110	0.33	0.8705	0.5814	SOLID TUMORS
0255	18_10125	18_10117	0.32	0.8721	0.6447	SOLID TUMORS
0255	18_10125	18_10122	0.19	0.9606	0.3396	SOLID TUMORS
0259	18_10777	18_12197	0.25	0.9438	0.4935	SOLID TUMORS
0261	19_13888_A_02_00	19_18923_A_02_00	0.99	0.9168	0.6477	SOLID TUMORS
0262	18_12818_Mother	19_4729	1	1.0298	0.5194	LEUKEMIA/LYMPHOMA
0262	18_12819_Father	19_4729	0.99	1.0319	0.5124	LEUKEMIA/LYMPHOMA
0263	18_11154_A_02_00	18_15764_A_03_01	0.74	0.6219	0.4304	SOLID TUMORS
0266	19_13892_A_02_00	19_13897_A_02_00	0.22	0.9465	0.3448	SOLID TUMORS
0269	18_12661	18_13380	0.68	0.9944	0.5219	SOLID TUMORS
0270	19_13889_A_02_00	19_13895_A_02_00	0.35	0.807	0.8737	CNS TUMORS
0271	19_13887_A_02_00	19_13900_A_02_00	0.79	0.8012	0.648	SOLID TUMORS
0272	20_11136_A_02_00	20_18312_A_02_00	0.18	0.8964	0.3122	CNS TUMORS
0273	18_15372_A_02_00	19_11_A_02_00	0.9	1.0069	0.4583	SOLID TUMORS
0273	18_15372_A_02_00	19_10_A_02_00	0.76	0.9871	0.631	SOLID TUMORS
0274	19-4030-A-02-00	19-4026-A-02-00	0.35	0.7542	0.9639	CNS TUMORS
0276	19_13890_A_02_00	19_5404_A_02_00	0.85	0.7667	1.1194	SOLID TUMORS
0277	19_13891_A_02_00	19_13896_A_02_00	0.19	0.8636	0.4499	SOLID TUMORS
0277	19_13891_A_02_00	19_4280_A_02_01	0.91	0.5045	0.3655	SOLID TUMORS
0279	19_14841_A_02_00	19_2126_A_02_00	0.4	1.0188	0.3047	CNS TUMORS
0281	20_11139_A_02_00	19_23340_A_02_00	0.59	0.9747	0.3528	SOLID TUMORS
0282	19_14844_A_02_00	20_18314_A_02_00	0.92	0.9514	0.2482	SOLID TUMORS
0282	19_14844_A_02_00	19_8768_A_02_00	0.76	0.9683	0.3517	SOLID TUMORS
0283	19_15628_A_02_00	19_15299_A_02_00	1	1.0199	0.7425	SOLID TUMORS
0284	20_11143_A_02_00	20_18306_A_02_00	0.16	0.9645	0.2719	CNS TUMORS
0285	19_15631_A_02_00	19_15633_A_02_00	0.93	1.0027	0.5703	SOLID TUMORS
0288	20_11145_A_02_00	20_11147_A_02_00	0.16	1.0048	0.2652	SOLID TUMORS
0289	19_15638_A_02_00	19_15639_A_02_00	0.2	1.0235	0.2501	SOLID TUMORS
0290	19_2083_Father	19_2817	0.99	0.968	0.635	LEUKEMIA/LYMPHOMA
0290	19_2085_Mother	19_2817	0.99	0.9669	0.6228	LEUKEMIA/LYMPHOMA
0293	19_15644_A_02_00	19_15645_A_02_00	0.77	1.1378	0.7463	SOLID TUMORS
0295	19_3671_A_02_00	19_3667_A_02_00	0.18	0.8548	0.378	SOLID TUMORS
0295	19_3671_A_02_00	20_6217_A_02_00	0.55	1.0047	0.2987	SOLID TUMORS
0296	19_6198	19_6855	0.98	0.6784	1.1022	SOLID TUMORS
0298	19_3971	20_11148_A_02_00	0.19	0.8683	0.4611	SOLID TUMORS
0298	19_3971	19_3826	0.26	0.8739	0.491	SOLID TUMORS
0299	19_3673	19_3794	0.87	1.0042	0.2355	SOLID TUMORS
0302	19_5095_A_02_00	19_15647_A_02_00	0.27	0.8629	0.4501	SOLID TUMORS
0306	19_10527_A_02_00	19_19567_A_02_00	0.92	1.1052	0.7625	CNS TUMORS
0310	19-15653-A-02-00	19-15652-A-02-00	0.91	1.0737	0.6058	LEUKEMIA/LYMPHOMA
0312	19_15648_A_02_00	19_15651_A_02_00	0.89	0.7827	0.5168	LEUKEMIA/LYMPHOMA
0314	19_14840_A_02_00	19_11045_A_02_00	0.22	1.0277	0.2604	SOLID TUMORS
0319	20_11150_A_02_00	19_11213_A_02_00	0.76	1.0092	0.1477	LEUKEMIA/LYMPHOMA
0319	20_11150_A_02_00	19_19753_A_02_00	0.22	0.8247	0.5525	LEUKEMIA/LYMPHOMA
0320	20_11149_A_02_00	20_18316_A_02_00	0.16	0.9116	0.2821	LEUKEMIA/LYMPHOMA
0323	19_11046_A_02_00	19_26722_A_02_00	0.2	0.8788	0.4012	CNS TUMORS
0324	19_15654_A_02_00	19_15655_A_02_00	0.92	0.7232	0.9101	CNS TUMORS
0325	19_11262_A_02_00	19_11047_A_02_00	0.48	0.912	0.3664	SOLID TUMORS
0326	20_73_A_02_00	19_21779_A_02_00	0.97	0.6004	0.6878	SOLID TUMORS
0327	19_10810_A_02_00	20_75_A_02_00	0.98	0.9974	0.4716	SOLID TUMORS
0329	19_11263_A_02_00	19_12113_A_02_00	0.23	0.8026	0.5815	SOLID TUMORS
0332	19_12703_A_02_00	19_12115_A_02_00	0.22	0.9125	0.5474	SOLID TUMORS
0333	19_12117_A_02_00	19_16938_A_02_00	0.56	0.8805	0.9936	CNS TUMORS
0333	19_12117_A_02_00	19_16940_A_02_00	0.25	0.8589	0.5002	CNS TUMORS
0334	19_13885_A_02_00	19_16943_A_02_00	0.25	0.8909	0.429	SOLID TUMORS
0336	19_11921_A_02_00	20_76_A_02_00	0.99	0.5104	0.4788	SOLID TUMORS
0337	20_11160_A_02_00	19_12649_A_02_00	1	0.9971	0.1603	LEUKEMIA/LYMPHOMA
0339	19_12362_A_02_00	20_1400_A_02_00	0.8	1.1051	0.7531	SOLID TUMORS
0341	20_79_A_02_00	19_17403_A_02_00	0.53	1.0099	0.401	CNS TUMORS
0343	19_13226_A_02_00	19_13225_A_06_00	1	1.1334	0.6645	SOLID TUMORS
0344	19_13229_A_02_00	20_18318_A_02_00	0.92	0.9283	0.3108	SOLID TUMORS
0345	20_77_A_02_00	20_1395_A_02_00	0.88	0.6932	0.9439	SOLID TUMORS
0345	20_77_A_02_00	20_11162_A_02_00	0.64	0.7669	0.9008	SOLID TUMORS
0347	20_81_A_02_00	19_17408_A_02_00	0.19	0.9549	0.2915	SOLID TUMORS
0349	19_16061_A_02_00	19_17411_A_02_00	0.26	0.7234	0.7553	SOLID TUMORS
0350	20_82_A_02_00	20_1787_A_02_00	0.94	0.806	0.4932	CNS TUMORS
0350	20_82_A_02_00	19_25243_A_02_00	0.95	0.8467	0.7341	CNS TUMORS
0352	19_16063_A_02_00	19_17420_A_02_00	0.22	0.8892	0.4531	CNS TUMORS
0354	19_19151_A_02_00	19_19173_A_02_00	0.27	1.05	0.3325	SOLID TUMORS
0356	19_16648_A_03_00	19_17417_A_02_00	0.24	0.8186	0.6188	SOLID TUMORS
0358	19_17722_A_02_00	19_19175_A_02_00	0.78	1.0861	0.3417	CNS TUMORS
0359	19_20547_A_02_00	19_18908_A_02_00	0.26	0.8148	0.6351	CNS TUMORS
0361	20_5998_A_02_00	19_18661_A_02_00	0.76	0.9128	0.3764	SOLID TUMORS
0362	19_18571_A_02_00	19_19176_A_02_00	1	0.9901	0.4622	CNS TUMORS
0363	19_18572_A_02_00	19_21794_A_02_00	0.8	1.015	0.7019	SOLID TUMORS
0363	19_18572_A_02_00	19_21783_A_02_00	0.25	0.8775	0.581	SOLID TUMORS
0365	19_19564_A_02_00	19_19570_A_02_00	0.16	1.0168	0.2189	SOLID TUMORS
0366	19_21108_A_02_00	19_20056_A_02_00	0.69	0.9543	0.5968	SOLID TUMORS
0366	19_21108_A_02_00	20_11333_A_02_00	0.3	0.7271	0.7876	SOLID TUMORS
0368	20_6002_A_02_00	20_6000_A_02_00	0.26	0.8566	0.4881	CNS TUMORS
0370	19_21923_A_02_00	19_21815_A_02_00	0.86	0.8705	0.9621	SOLID TUMORS
0371	20_5997_A_02_00	19_22172_A_02_00	0.18	1.0234	0.2235	SOLID TUMORS
0374	20_3309_A_02_00	20_3760_A_02_00	0.57	0.9985	0.1608	LEUKEMIA/LYMPHOMA
0374	20_3309_A_02_00	20_3759_A_02_00	0.81	1.0086	0.1873	LEUKEMIA/LYMPHOMA
0375	20_8812_A_02_00	20_484_A_02_00	0.92	1.1993	0.7894	CNS TUMORS
0376	19_23727_A_02_00	19_23808_A_02_00	0.95	1.0303	0.4702	SOLID TUMORS
0377	19_25416_A_02_00	20_18334_A_02_00	0.82	1.0317	0.5108	CNS TUMORS
0378	20_8813_A_02_00	19_25245_A_02_00	0.21	0.8223	0.4443	CNS TUMORS
0380	19_25916_A_02_00	19_25917_A_02_00	0.9	1.2281	0.6809	CNS TUMORS
0383	20_8807_A_02_00	19_25931_A_02_00	0.2	0.8019	0.5256	SOLID TUMORS
0385	20_8816_A_02_00	20_6460_A_02_00	0.18	0.9053	0.3883	CNS TUMORS
0386	19_26745_A_02_00	20_425_A_02_00	0.38	0.9805	0.2313	CNS TUMORS
