# Supplementary material for: The clinical utility of integrative genomics in childhood cancer extends beyond targetable mutations
Source: Nat Cancer. 2022 Dec 30;4(2):203–21. doi: 10.1038/s43018-022-00474-y (PMC9970873; doi:10.1038/s43018-022-00474-y)
Supplement: Source Data Extended Data Fig. 10 — Statistical source data. [file 43018_2022_474_MOESM11_ESM.csv]

variant	CCP_VAF	WGS_VAF
Variant_0	0.0	0.103
Variant_1	0.354637	0.5
Variant_2	0.0	0.156
Variant_3	0.0	0.348
Variant_4	0.0	0.145
Variant_5	0.423237	0.565
Variant_6	0.238908	0.369
Variant_7	0.146727	0.303
Variant_8	0.4637	0.429
Variant_9	0.453333	0.505
Variant_10	0.263398	0.274
Variant_11	0.462253	0.575
Variant_12	0.440832	0.444
Variant_13	0.425301	0.413
Variant_14	0.448319	0.695
Variant_15	0.450221	0.486
Variant_16	0.346667	0.0
Variant_17	0.465278	0.479
Variant_18	0.454853	0.536
Variant_19	0.460337	0.429
Variant_20	0.502838	0.365
Variant_21	0.453674	0.545
Variant_22	0.933168	0.905
Variant_23	0.918888	0.946
Variant_24	0.0	0.105
Variant_25	0.424765	0.363
Variant_26	0.143207	0.167
Variant_27	0.136878	0.214
Variant_28	0.144495	0.205
Variant_29	0.923177	0.89
Variant_30	0.0	0.124
Variant_31	0.0	0.166
Variant_32	0.0	0.119
Variant_33	0.223022	0.0
Variant_34	0.415025	0.294
Variant_35	0.137615	0.143
Variant_36	0.839506	0.833
Variant_37	0.116359	0.178
Variant_38	0.0	0.15
Variant_39	0.0	0.108
Variant_40	0.0	0.13
Variant_41	0.298928	0.311
Variant_42	0.337526	0.402
Variant_43	0.393064	0.324
Variant_44	0.374696	0.368
Variant_45	0.161017	0.0
Variant_46	0.0	0.084
Variant_47	0.0	0.073
Variant_48	0.0	0.046
Variant_49	0.0	0.193
Variant_50	0.0	0.246
Variant_51	0.0	0.102
Variant_52	0.0	0.043
Variant_53	0.0	0.104
Variant_54	0.201987	0.297
Variant_55	0.489707	0.474
Variant_56	0.182227	0.2
Variant_57	0.419181	0.73
Variant_58	0.392202	0.444
Variant_59	0.366005	0.355
Variant_60	0.0	0.479
Variant_61	0.409817	0.536
Variant_62	0.411908	0.469
Variant_63	0.370146	0.366
Variant_64	0.175478	0.114
Variant_65	0.362801	0.236
Variant_66	0.364017	0.288
Variant_67	0.414221	0.454
Variant_68	0.37995	0.402
Variant_69	0.414216	0.435
Variant_70	0.388181	0.304
Variant_71	0.386946	0.286
Variant_72	0.398559	0.478
Variant_73	0.358696	0.452
Variant_74	0.360775	0.452
Variant_75	0.446034	0.299
Variant_76	0.317291	0.345
Variant_77	0.311558	0.309
Variant_78	0.401325	0.394
Variant_79	0.358491	0.45
Variant_80	0.388827	0.452
Variant_81	0.439427	0.0
Variant_82	0.208955	0.0
Variant_83	0.339286	0.0
Variant_84	0.39372	0.542
Variant_85	0.352509	0.508
Variant_86	0.371429	0.378
Variant_87	0.0	0.328
Variant_88	0.4	0.456
Variant_89	0.426199	0.288
Variant_90	0.416107	0.403
Variant_91	0.371779	0.455
Variant_92	0.3775	0.455
Variant_93	0.392713	0.309
Variant_94	0.415294	0.375
Variant_95	0.410286	0.467
Variant_96	0.377828	0.4
Variant_97	0.414035	0.36
Variant_98	0.367801	0.285
Variant_99	0.378066	0.398
Variant_100	0.626106	0.63
Variant_101	0.656195	0.701
Variant_102	0.772666	0.793
Variant_103	0.399083	0.435
Variant_104	0.380488	0.406
Variant_105	0.348039	0.41
Variant_106	0.40281	0.5
Variant_107	0.343284	0.396
Variant_108	0.333333	0.324
Variant_109	0.356959	0.222
Variant_110	0.391304	0.3
Variant_111	0.402359	0.45
Variant_112	0.33216	0.488
Variant_113	0.41844	0.293
Variant_114	0.325	0.363
Variant_115	0.372126	0.366
Variant_116	0.382159	0.393
Variant_117	0.443128	0.356
Variant_118	0.64476	0.74
Variant_119	0.639929	0.688
Variant_120	0.649038	0.649
Variant_121	0.66092	0.793
Variant_122	0.664921	0.654
Variant_123	0.767068	0.749
Variant_124	0.341969	0.399
Variant_125	0.376605	0.515
Variant_126	0.318182	0.581
Variant_127	0.397759	0.489
Variant_128	0.358323	0.294
Variant_129	0.396789	0.409
Variant_130	0.426309	0.378
Variant_131	0.397906	0.413
Variant_132	0.404005	0.35
Variant_133	0.456311	0.571
Variant_134	0.400251	0.451
Variant_135	0.180147	0.0
Variant_136	0.387398	0.356
Variant_137	0.371846	0.377
Variant_138	0.364566	0.372
Variant_139	0.396226	0.436
Variant_140	0.413043	0.495
Variant_141	0.389091	0.423
Variant_142	0.405367	0.425
Variant_143	0.368263	0.4
Variant_144	0.39084	0.434
Variant_145	0.522581	0.484
Variant_146	0.501176	0.447
Variant_147	0.318038	0.333
Variant_148	0.300279	0.201
Variant_149	0.484069	0.444
Variant_150	0.360184	0.358
Variant_151	0.238095	0.16
Variant_152	0.408419	0.401
Variant_153	0.300128	0.261
Variant_154	0.312425	0.371
Variant_155	0.407814	0.503
Variant_156	0.347295	0.4
Variant_157	0.403571	0.41
Variant_158	0.364475	0.367
Variant_159	0.411899	0.475
Variant_160	0.515625	0.5
Variant_161	0.36855	0.274
Variant_162	0.401266	0.484
Variant_163	0.364162	0.293
Variant_164	0.371396	0.267
Variant_165	0.394186	0.405
Variant_166	0.409556	0.372
Variant_167	0.403448	0.314
Variant_168	0.38665	0.301
Variant_169	0.377183	0.281
Variant_170	0.372917	0.325
Variant_171	0.376009	0.548
Variant_172	0.367718	0.243
Variant_173	0.361204	0.39
Variant_174	0.392039	0.404
Variant_175	0.412571	0.381
Variant_176	0.388953	0.4
Variant_177	0.399538	0.484
Variant_178	0.355609	0.303
Variant_179	0.381123	0.207
Variant_180	0.400773	0.33
Variant_181	0.381877	0.358
Variant_182	0.391771	0.411
Variant_183	0.355342	0.342
Variant_184	0.393404	0.41
Variant_185	0.235012	0.291
Variant_186	0.419162	0.472
Variant_187	0.381579	0.428
Variant_188	0.352185	0.366
Variant_189	0.360294	0.374
Variant_190	0.416575	0.349
Variant_191	0.390857	0.488
Variant_192	0.355234	0.412
Variant_193	0.40931	0.516
Variant_194	0.18412	0.225
Variant_195	0.677043	0.769
Variant_196	0.617964	0.544
Variant_197	0.627178	0.577
Variant_198	0.422843	0.484
Variant_199	0.45	0.485
Variant_200	0.210037	0.333
Variant_201	0.480272	0.546
Variant_202	0.156364	0.289
Variant_203	0.518261	0.485
Variant_204	0.510608	0.469
Variant_205	0.401961	0.625
Variant_206	0.682581	0.588
Variant_207	0.0	0.058
Variant_208	0.0	0.114
Variant_209	0.0	0.093
Variant_210	0.101631	0.0
Variant_211	0.0	0.138
Variant_212	0.161388	0.148
Variant_213	0.305085	0.0
Variant_214	0.127891	0.0
Variant_215	0.119705	0.0
Variant_216	0.164983	0.0
Variant_217	0.125	0.0
Variant_218	0.165217	0.0
Variant_219	0.163366	0.0
Variant_220	0.188988	0.0
Variant_221	0.151248	0.0
Variant_222	0.121821	0.0
Variant_223	0.133556	0.0
Variant_224	0.221578	0.259
Variant_225	0.125	0.0
Variant_226	0.107981	0.0
Variant_227	0.178295	0.0
Variant_228	0.144105	0.0
Variant_229	0.103659	0.0
Variant_230	0.110357	0.0
Variant_231	0.131635	0.0
Variant_232	0.104439	0.0
Variant_233	0.247059	0.202
Variant_234	0.132029	0.184
Variant_235	0.13494	0.0
Variant_236	0.105263	0.0
Variant_237	0.161202	0.0
Variant_238	0.141096	0.0
Variant_239	0.155653	0.0
Variant_240	0.129549	0.0
Variant_241	0.132374	0.0
Variant_242	0.242424	0.0
Variant_243	0.303571	0.0
Variant_244	0.129964	0.0
Variant_245	0.116139	0.0
Variant_246	0.237482	0.0
Variant_247	0.113885	0.0
Variant_248	0.145658	0.0
Variant_249	0.114437	0.0
Variant_250	0.253731	0.0
Variant_251	0.106843	0.0
Variant_252	0.109489	0.0
Variant_253	0.112805	0.0
Variant_254	0.125604	0.0
Variant_255	0.111111	0.0
Variant_256	0.12481	0.0
Variant_257	0.162953	0.0
Variant_258	0.125436	0.0
Variant_259	0.129979	0.0
Variant_260	0.316176	0.0
Variant_261	0.296296	0.0
Variant_262	0.118902	0.0
Variant_263	0.140704	0.0
Variant_264	0.322709	0.0
Variant_265	0.345679	0.0
Variant_266	0.164384	0.0
Variant_267	0.357143	0.0
Variant_268	0.197183	0.0
Variant_269	0.163636	0.0
Variant_270	0.16	0.0
Variant_271	0.258065	0.0
Variant_272	0.152047	0.0
Variant_273	0.168649	0.158
Variant_274	0.233065	0.0
Variant_275	0.109948	0.0
Variant_276	0.125	0.0
Variant_277	0.445714	0.0
Variant_278	0.253333	0.0
Variant_279	0.255814	0.0
Variant_280	0.322981	0.0
Variant_281	0.136771	0.171
Variant_282	0.150413	0.0
Variant_283	0.404624	0.0
Variant_284	0.227273	0.0
Variant_285	0.100233	0.0
Variant_286	0.17	0.0
Variant_287	0.106918	0.0
Variant_288	0.133595	0.0
Variant_289	0.224359	0.0
Variant_290	0.141689	0.0
Variant_291	0.1025	0.0
Variant_292	0.287805	0.0
Variant_293	0.246684	0.0
Variant_294	0.113636	0.0
Variant_295	0.44375	0.0
Variant_296	0.105839	0.0
Variant_297	0.286822	0.0
Variant_298	0.132139	0.155
Variant_299	0.354839	0.0
Variant_300	0.205607	0.0
Variant_301	0.343284	0.0
Variant_302	0.260714	0.0
Variant_303	0.215311	0.0
Variant_304	0.14939	0.0
Variant_305	0.127451	0.0
Variant_306	0.12381	0.0
Variant_307	0.23125	0.0
Variant_308	0.219424	0.0
Variant_309	0.104366	0.0
Variant_310	0.196364	0.0
Variant_311	0.254902	0.0
Variant_312	0.100939	0.0
Variant_313	0.147651	0.0
Variant_314	0.333333	0.0
Variant_315	0.262911	0.0
Variant_316	0.169492	0.0
Variant_317	0.137996	0.0
Variant_318	0.117486	0.0
Variant_319	0.126866	0.0
Variant_320	0.142187	0.179
Variant_321	0.0	0.057
Variant_322	0.39255	0.552
Variant_323	0.0	0.069
Variant_324	0.0	0.069
Variant_325	0.104247	0.0
Variant_326	0.0	0.077
Variant_327	0.473888	0.475
Variant_328	0.423174	0.407
Variant_329	0.684783	0.664
Variant_330	0.0	0.082
Variant_331	0.425432	0.515
Variant_332	0.0	0.154
Variant_333	0.5	0.32
Variant_334	0.0	0.136
Variant_335	0.0	0.156
Variant_336	0.0	0.053
Variant_337	0.36803	0.358
Variant_338	0.380531	0.376
Variant_339	0.465267	0.343
Variant_340	0.728856	0.803
Variant_341	0.414508	0.4
Variant_342	0.11811	0.0
Variant_343	0.0	0.097
Variant_344	0.0	0.097
Variant_345	0.413525	0.292
Variant_346	0.15032	0.27
Variant_347	0.321311	0.311
Variant_348	0.269859	0.315
Variant_349	0.25525	0.17
Variant_350	0.0	0.093
Variant_351	0.122765	0.121
Variant_352	0.136082	0.0
Variant_353	0.132812	0.0
Variant_354	0.170811	0.149
Variant_355	0.221143	0.0
Variant_356	0.105505	0.0
Variant_357	0.279749	0.0
Variant_358	0.108434	0.0
Variant_359	0.327354	0.25
Variant_360	0.238543	0.0
Variant_361	0.475664	0.522
Variant_362	0.36342	0.241
Variant_363	0.483951	0.474
Variant_364	0.177246	0.285
Variant_365	0.0	0.131
Variant_366	0.0	0.14
Variant_367	0.877984	0.841
Variant_368	0.0	0.172
Variant_369	0.184211	0.187
Variant_370	0.159892	0.0
Variant_371	0.151163	0.0
Variant_372	0.149461	0.0
Variant_373	0.294837	0.259
Variant_374	0.111682	0.0
Variant_375	0.20524	0.234
Variant_376	0.0	0.072
Variant_377	0.121622	0.166
Variant_378	0.0	0.303
Variant_379	0.218499	0.0
Variant_380	0.0	0.104
Variant_381	0.0	0.11
Variant_382	0.104265	0.0
Variant_383	0.111954	0.0
Variant_384	0.43714	0.393
Variant_385	0.218688	0.0
Variant_386	0.116071	0.0
Variant_387	0.231481	0.0
Variant_388	0.135922	0.0
Variant_389	0.127479	0.0
Variant_390	0.104478	0.0
Variant_391	0.160819	0.0
Variant_392	0.12	0.0
Variant_393	0.108025	0.0
Variant_394	0.107843	0.0
Variant_395	0.192857	0.0
Variant_396	0.140541	0.0
Variant_397	0.134286	0.0
Variant_398	0.234528	0.0
Variant_399	0.113861	0.0
Variant_400	0.221875	0.0
Variant_401	0.146067	0.0
Variant_402	0.122222	0.0
Variant_403	0.100865	0.0
Variant_404	0.168067	0.0
Variant_405	0.121127	0.0
Variant_406	0.133929	0.0
Variant_407	0.129909	0.0
Variant_408	0.121993	0.0
Variant_409	0.107062	0.0
Variant_410	0.111702	0.0
Variant_411	0.117547	0.0
Variant_412	0.105611	0.0
Variant_413	0.137432	0.0
Variant_414	0.125737	0.0
Variant_415	0.129032	0.0
Variant_416	0.2	0.0
Variant_417	0.108696	0.0
Variant_418	0.144509	0.0
Variant_419	0.115152	0.0
Variant_420	0.112	0.0
Variant_421	0.122222	0.0
Variant_422	0.197674	0.0
Variant_423	0.184615	0.0
Variant_424	0.11828	0.0
Variant_425	0.134831	0.0
Variant_426	0.17284	0.0
Variant_427	0.105263	0.0
Variant_428	0.146341	0.0
Variant_429	0.166667	0.0
Variant_430	0.165877	0.0
Variant_431	0.122137	0.0
Variant_432	0.119266	0.0
Variant_433	0.120321	0.0
Variant_434	0.111702	0.0
Variant_435	0.125945	0.0
Variant_436	0.171429	0.0
Variant_437	0.277662	0.0
Variant_438	0.13602	0.0
Variant_439	0.113978	0.0
Variant_440	0.107456	0.0
Variant_441	0.148454	0.0
Variant_442	0.119231	0.0
Variant_443	0.164076	0.0
Variant_444	0.138211	0.0
Variant_445	0.152439	0.0
Variant_446	0.115789	0.0
Variant_447	0.112903	0.0
Variant_448	0.115764	0.0
Variant_449	0.1	0.0
Variant_450	0.112069	0.0
Variant_451	0.108108	0.0
Variant_452	0.179245	0.0
Variant_453	0.132029	0.0
Variant_454	0.105991	0.0
Variant_455	0.135647	0.0
Variant_456	0.135417	0.0
Variant_457	0.13125	0.0
Variant_458	0.197674	0.0
Variant_459	0.332558	0.0
Variant_460	0.0	0.331
Variant_461	0.192857	0.0
Variant_462	0.113965	0.0
Variant_463	0.169912	0.0
Variant_464	0.148148	0.0
Variant_465	0.124402	0.0
Variant_466	0.140244	0.0
Variant_467	0.113885	0.0
Variant_468	0.112952	0.0
Variant_469	0.10989	0.0
Variant_470	0.23913	0.0
Variant_471	0.102894	0.0
Variant_472	0.102857	0.0
Variant_473	0.107895	0.0
Variant_474	0.161202	0.0
Variant_475	0.18732	0.0
Variant_476	0.175159	0.0
Variant_477	0.107914	0.0
Variant_478	0.238267	0.0
Variant_479	0.104265	0.0
Variant_480	0.121711	0.0
Variant_481	0.126984	0.0
Variant_482	0.416769	0.363
Variant_483	0.111693	0.0
Variant_484	0.0	0.057
Variant_485	0.103093	0.0
Variant_486	0.101161	0.0
Variant_487	0.115308	0.0
Variant_488	0.130125	0.0
Variant_489	0.141079	0.0
Variant_490	0.118557	0.0
Variant_491	0.101695	0.0
Variant_492	0.102302	0.0
Variant_493	0.121294	0.0
Variant_494	0.130081	0.0
Variant_495	0.111498	0.0
Variant_496	0.126984	0.0
Variant_497	0.365031	0.0
Variant_498	0.140449	0.0
Variant_499	0.141176	0.0
Variant_500	0.102804	0.0
Variant_501	0.129032	0.0
Variant_502	0.192308	0.0
Variant_503	0.119497	0.0
Variant_504	0.100806	0.0
Variant_505	0.121951	0.0
Variant_506	0.117073	0.0
Variant_507	0.215686	0.0
Variant_508	0.107143	0.0
Variant_509	0.141844	0.0
Variant_510	0.153846	0.0
Variant_511	0.407837	0.378
Variant_512	0.106195	0.0
Variant_513	0.106157	0.0
Variant_514	0.101449	0.0
Variant_515	0.126915	0.0
Variant_516	0.11435	0.0
Variant_517	0.100271	0.0
Variant_518	0.106173	0.0
Variant_519	0.10245	0.0
Variant_520	0.132114	0.0
Variant_521	0.111336	0.0
Variant_522	0.177694	0.0
Variant_523	0.100604	0.0
Variant_524	0.193493	0.0
Variant_525	0.130879	0.0
Variant_526	0.15102	0.0
Variant_527	0.125265	0.0
Variant_528	0.135	0.0
Variant_529	0.105528	0.0
Variant_530	0.197708	0.0
Variant_531	0.318182	0.0
Variant_532	0.208122	0.0
Variant_533	0.102564	0.0
Variant_534	0.129825	0.0
Variant_535	0.142857	0.0
Variant_536	0.21659	0.0
Variant_537	0.12	0.0
Variant_538	0.11755	0.0
Variant_539	0.460526	0.496
Variant_540	0.215909	0.0
Variant_541	0.140741	0.0
Variant_542	0.297297	0.378
Variant_543	0.190909	0.0
Variant_544	0.131429	0.0
Variant_545	0.18171	0.0
Variant_546	0.15873	0.0
Variant_547	0.109855	0.0
Variant_548	0.11617	0.0
Variant_549	0.285	0.0
Variant_550	0.112903	0.0
Variant_551	0.133333	0.0
Variant_552	0.100877	0.0
Variant_553	0.202247	0.0
Variant_554	0.106525	0.0
Variant_555	0.107143	0.0
Variant_556	0.145631	0.0
Variant_557	0.270677	0.0
Variant_558	0.105195	0.0
Variant_559	0.237981	0.182
Variant_560	0.197279	0.318
Variant_561	0.192882	0.292
Variant_562	0.140909	0.127
Variant_563	0.175439	0.0
Variant_564	0.245902	0.0
Variant_565	0.107639	0.0
Variant_566	0.133942	0.0
Variant_567	0.111801	0.0
Variant_568	0.142494	0.0
Variant_569	0.171642	0.0
Variant_570	0.101173	0.0
Variant_571	0.196923	0.0
Variant_572	0.161232	0.0
Variant_573	0.0	0.102
Variant_574	0.373081	0.321
Variant_575	0.11324	0.0
Variant_576	0.103333	0.0
Variant_577	0.108939	0.0
Variant_578	0.154185	0.0
Variant_579	0.126606	0.0
Variant_580	0.19375	0.0
Variant_581	0.167939	0.0
Variant_582	0.115942	0.0
Variant_583	0.115646	0.0
Variant_584	0.273973	0.162
Variant_585	0.238532	0.167
Variant_586	0.0	0.119
Variant_587	0.238889	0.197
Variant_588	0.103306	0.0
Variant_589	0.150273	0.0
Variant_590	0.11358	0.0
Variant_591	0.130573	0.0
Variant_592	0.108108	0.0
Variant_593	0.108747	0.0
Variant_594	0.385848	0.306
Variant_595	0.179104	0.0
Variant_596	0.118497	0.0
Variant_597	0.111538	0.0
Variant_598	0.10101	0.0
Variant_599	0.25	0.0
Variant_600	0.146789	0.0
Variant_601	0.10929	0.0
Variant_602	0.101911	0.0
Variant_603	0.15	0.0
Variant_604	0.102804	0.0
Variant_605	0.127753	0.0
Variant_606	0.115385	0.0
Variant_607	0.216418	0.0
Variant_608	0.125	0.0
Variant_609	0.116631	0.0
Variant_610	0.113208	0.0
Variant_611	0.171694	0.0
Variant_612	0.260355	0.0
Variant_613	0.142202	0.0
Variant_614	0.102564	0.0
Variant_615	0.162651	0.0
Variant_616	0.120654	0.0
Variant_617	0.182674	0.0
Variant_618	0.104377	0.0
Variant_619	0.130346	0.0
Variant_620	0.166667	0.0
Variant_621	0.197239	0.0
Variant_622	0.19057	0.0
Variant_623	0.104603	0.0
Variant_624	0.171429	0.0
Variant_625	0.133484	0.0
Variant_626	0.147368	0.0
Variant_627	0.246736	0.218
Variant_628	0.285903	0.274
Variant_629	0.277273	0.0
Variant_630	0.153153	0.0
Variant_631	0.187879	0.0
Variant_632	0.138346	0.0
Variant_633	0.109756	0.0
Variant_634	0.105932	0.0
Variant_635	0.141156	0.0
Variant_636	0.108187	0.0
Variant_637	0.115556	0.0
Variant_638	0.132668	0.0
Variant_639	0.128788	0.0
Variant_640	0.124514	0.0
Variant_641	0.1	0.0
Variant_642	0.170621	0.236
Variant_643	0.395349	0.0
Variant_644	0.279584	0.276
Variant_645	0.145038	0.0
Variant_646	0.153153	0.0
Variant_647	0.316667	0.0
Variant_648	0.0	0.162
Variant_649	0.0	0.093
Variant_650	0.0	0.16
Variant_651	0.132956	0.206
Variant_652	0.103009	0.151
Variant_653	0.143207	0.0
Variant_654	0.12959	0.0
Variant_655	0.0	0.095
Variant_656	0.0	0.121
Variant_657	0.105991	0.0
Variant_658	0.103668	0.0
Variant_659	0.459686	0.491
Variant_660	0.100173	0.0
Variant_661	0.103395	0.0
Variant_662	0.108075	0.0
Variant_663	0.12212	0.0
Variant_664	0.109557	0.0
Variant_665	0.141085	0.0
Variant_666	0.114241	0.0
Variant_667	0.0	0.242
Variant_668	0.0	0.349
Variant_669	0.0	0.072
Variant_670	0.0	0.149
Variant_671	0.142857	0.0
Variant_672	0.280295	0.311
Variant_673	0.368601	0.319
Variant_674	0.391008	0.293
Variant_675	0.361491	0.412
Variant_676	0.355056	0.389
Variant_677	0.371365	0.345
Variant_678	0.390919	0.515
Variant_679	0.269068	0.227
Variant_680	0.447205	0.0
Variant_681	0.341867	0.412
Variant_682	0.402286	0.374
Variant_683	0.404878	0.429
Variant_684	0.372399	0.268
Variant_685	0.367047	0.46
Variant_686	0.39834	0.409
Variant_687	0.384248	0.478
Variant_688	0.228889	0.186
Variant_689	0.193143	0.23
Variant_690	0.392857	0.337
Variant_691	0.443182	0.401
Variant_692	0.395382	0.318
Variant_693	0.282851	0.419
Variant_694	0.324786	0.25
Variant_695	0.360577	0.389
Variant_696	0.349057	0.402
Variant_697	0.405495	0.426
Variant_698	0.392513	0.37
Variant_699	0.379498	0.349
Variant_700	0.447706	0.464
Variant_701	0.346535	0.441
Variant_702	0.383003	0.268
Variant_703	0.419467	0.357
Variant_704	0.395534	0.391
Variant_705	0.576687	0.749
Variant_706	0.647059	0.526
Variant_707	0.337917	0.366
Variant_708	0.39627	0.425
Variant_709	0.378321	0.453
Variant_710	0.395981	0.487
Variant_711	0.363296	0.342
Variant_712	0.37152	0.436
Variant_713	0.349277	0.419
Variant_714	0.389732	0.257
Variant_715	0.350276	0.251
Variant_716	0.396262	0.447
Variant_717	0.343186	0.386
Variant_718	0.314126	0.357
Variant_719	0.439306	0.507
Variant_720	0.384265	0.474
Variant_721	0.361011	0.515
Variant_722	0.382838	0.395
Variant_723	0.118239	0.096
Variant_724	0.341071	0.444
Variant_725	0.350962	0.357
Variant_726	0.250552	0.228
Variant_727	0.319805	0.398
Variant_728	0.254642	0.164
Variant_729	0.26335	0.284
Variant_730	0.343941	0.4
Variant_731	0.329055	0.36
Variant_732	0.376947	0.38
Variant_733	0.176667	0.204
Variant_734	0.204927	0.161
Variant_735	0.305439	0.199
Variant_736	0.0	0.363
Variant_737	0.359524	0.465
Variant_738	0.194384	0.23
Variant_739	0.216704	0.165
Variant_740	0.337232	0.303
Variant_741	0.418842	0.449
Variant_742	0.366778	0.49
Variant_743	0.410314	0.308
Variant_744	0.43264	0.382
Variant_745	0.360825	0.3
Variant_746	0.48505	0.557
Variant_747	0.368794	0.353
Variant_748	0.761847	0.676
Variant_749	0.846753	0.946
Variant_750	0.80914	0.926
Variant_751	0.0	0.116
Variant_752	0.188925	0.152
Variant_753	0.206013	0.222
Variant_754	0.151765	0.137
Variant_755	0.0	0.239
Variant_756	0.0	0.21
Variant_757	0.33871	0.343
Variant_758	0.412271	0.534
Variant_759	0.0	0.049
Variant_760	0.438063	0.55
Variant_761	0.479303	0.631
Variant_762	0.0	0.146
Variant_763	0.0	0.172
Variant_764	0.0	0.6
Variant_765	0.395856	0.214
Variant_766	0.27707	0.395
Variant_767	0.464774	0.283
Variant_768	0.0	0.068
Variant_769	0.126819	0.16
Variant_770	0.0	0.251
Variant_771	0.0	0.233
Variant_772	0.656532	0.808
Variant_773	0.164527	0.257
Variant_774	0.387524	0.296
Variant_775	0.370234	0.284
Variant_776	0.0	0.217
Variant_777	0.104408	0.0
Variant_778	0.0	0.132
Variant_779	0.425339	0.409
Variant_780	0.517456	0.53
Variant_781	0.0	0.101
Variant_782	0.0	0.142
Variant_783	0.0	0.166
Variant_784	0.0	0.132
Variant_785	0.0	0.083
Variant_786	0.330128	0.0
Variant_787	0.0	0.5
Variant_788	0.331626	0.461
Variant_789	0.0	0.343
Variant_790	0.0	0.368
Variant_791	0.217213	0.284
Variant_792	0.401786	0.502
Variant_793	0.451348	0.453
Variant_794	0.857143	0.914
Variant_795	0.895262	0.774
Variant_796	0.0	0.075
Variant_797	0.0	0.266
Variant_798	0.104046	0.0
Variant_799	0.48017	0.495
Variant_800	0.465438	0.464
Variant_801	0.465517	0.464
Variant_802	0.0	0.222
Variant_803	0.956971	0.892
Variant_804	0.0	0.129
Variant_805	0.0	0.129
Variant_806	0.298077	0.332
Variant_807	0.329882	0.272
Variant_808	0.307443	0.345
Variant_809	0.631461	0.699
Variant_810	0.275274	0.318
Variant_811	0.0	0.125
Variant_812	0.0	0.226
Variant_813	0.125	0.0
Variant_814	0.469169	0.625
Variant_815	0.175692	0.154
Variant_816	0.47714	0.652
Variant_817	0.0	0.2
Variant_818	0.0	0.2
Variant_819	0.178337	0.193
Variant_820	0.973881	0.932
Variant_821	0.503341	0.576
Variant_822	0.479821	0.523
Variant_823	0.497619	0.429
Variant_824	0.98973	0.947
Variant_825	0.627563	0.46
Variant_826	0.417625	0.575
Variant_827	0.116827	0.0
Variant_828	0.159334	0.0
Variant_829	0.145977	0.381
Variant_830	0.277512	0.201
Variant_831	0.0	0.064
Variant_832	0.460884	0.463
Variant_833	0.111475	0.0
Variant_834	0.166667	0.0
Variant_835	0.0	0.132
Variant_836	0.117798	0.124
Variant_837	0.0	0.086
Variant_838	0.0	0.047
Variant_839	0.0	0.047
Variant_840	0.0	0.112
Variant_841	0.0	0.046
Variant_842	0.372443	0.219
Variant_843	0.289902	0.286
Variant_844	0.249438	0.235
Variant_845	0.185185	0.22
Variant_846	0.0	0.436
Variant_847	0.0	0.315
Variant_848	0.0	0.125
Variant_849	0.491525	0.517
Variant_850	0.477855	0.59
Variant_851	0.540373	0.441
Variant_852	0.0	0.451
Variant_853	0.414334	0.4
Variant_854	0.385432	0.468
Variant_855	0.113636	0.166
Variant_856	0.409091	0.349
Variant_857	0.415245	0.346
Variant_858	0.0	0.077
Variant_859	0.140587	0.24
Variant_860	0.139474	0.0
Variant_861	0.135667	0.0
Variant_862	0.128286	0.0
Variant_863	0.253552	0.255
Variant_864	0.104	0.0
Variant_865	0.111479	0.114
Variant_866	0.122845	0.167
Variant_867	0.124277	0.0
Variant_868	0.194411	0.385
Variant_869	0.129032	0.0
Variant_870	0.170872	0.171
Variant_871	0.234257	0.308
Variant_872	0.285118	0.371
Variant_873	0.192261	0.211
Variant_874	0.109244	0.0
Variant_875	0.295685	0.296
Variant_876	0.0	0.204
Variant_877	0.438247	0.455
Variant_878	0.467652	0.562
Variant_879	0.271207	0.286
Variant_880	0.43326	0.407
Variant_881	0.44586	0.644
Variant_882	0.458633	0.344
Variant_883	0.129743	0.229
Variant_884	0.434343	0.376
Variant_885	0.300725	0.445
Variant_886	0.736292	0.701
Variant_887	0.799517	0.573
Variant_888	0.162047	0.147
Variant_889	0.376543	0.352
Variant_890	0.0	0.122
Variant_891	0.374434	0.423
Variant_892	0.324582	0.272
Variant_893	0.323877	0.271
Variant_894	0.286432	0.285
Variant_895	0.308235	0.196
Variant_896	0.382465	0.297
Variant_897	0.0	0.095
Variant_898	0.0	0.095
Variant_899	0.412698	0.32
Variant_900	0.331878	0.36
Variant_901	0.158495	0.166
Variant_902	0.159954	0.166
Variant_903	0.0	0.128
Variant_904	0.376344	0.325
Variant_905	0.102564	0.0
Variant_906	0.690141	0.525
Variant_907	0.408163	0.383
Variant_908	0.189831	0.207
Variant_909	0.369878	0.337
Variant_910	0.183115	0.0
Variant_911	0.166098	0.231
Variant_912	0.166047	0.0
Variant_913	0.178276	0.269
Variant_914	0.167139	0.236
Variant_915	0.102041	0.0
Variant_916	0.292222	0.321
Variant_917	0.297921	0.317
Variant_918	0.289417	0.359
Variant_919	0.293706	0.322
Variant_920	0.0	0.195
Variant_921	0.283511	0.193
Variant_922	0.264317	0.335
Variant_923	0.292391	0.346
Variant_924	0.260763	0.338
Variant_925	0.261376	0.317
Variant_926	0.298746	0.335
Variant_927	0.271122	0.256
Variant_928	0.289323	0.261
Variant_929	0.316726	0.292
Variant_930	0.306742	0.294
Variant_931	0.272228	0.254
Variant_932	0.249361	0.283
Variant_933	0.29011	0.268
Variant_934	0.311015	0.281
Variant_935	0.295174	0.336
Variant_936	0.0	0.119
Variant_937	0.297931	0.381
Variant_938	0.314488	0.298
Variant_939	0.305616	0.322
Variant_940	0.0	0.082
Variant_941	0.285714	0.338
Variant_942	0.315625	0.381
Variant_943	0.277512	0.243
Variant_944	0.292431	0.392
Variant_945	0.310508	0.327
Variant_946	0.261572	0.364
Variant_947	0.286659	0.37
Variant_948	0.27907	0.318
Variant_949	0.322905	0.267
Variant_950	0.304183	0.342
Variant_951	0.314995	0.219
Variant_952	0.338182	0.248
Variant_953	0.334686	0.41
Variant_954	0.277457	0.278
Variant_955	0.297268	0.3
Variant_956	0.282101	0.341
Variant_957	0.286044	0.169
Variant_958	0.252155	0.334
Variant_959	0.283871	0.279
Variant_960	0.404844	0.296
Variant_961	0.308673	0.248
Variant_962	0.295693	0.273
Variant_963	0.304348	0.29
Variant_964	0.299335	0.316
Variant_965	0.307692	0.361
Variant_966	0.307605	0.305
Variant_967	0.247423	0.267
Variant_968	0.0	0.241
Variant_969	0.27896	0.292
Variant_970	0.269103	0.296
Variant_971	0.292067	0.354
Variant_972	0.278221	0.202
Variant_973	0.11942	0.136
Variant_974	0.272829	0.227
Variant_975	0.271268	0.219
Variant_976	0.306326	0.281
Variant_977	0.298365	0.344
Variant_978	0.298637	0.316
Variant_979	0.328736	0.298
Variant_980	0.292642	0.274
Variant_981	0.0	0.125
Variant_982	0.256684	0.284
Variant_983	0.301015	0.402
Variant_984	0.241573	0.31
Variant_985	0.0	0.079
Variant_986	0.0	0.192
Variant_987	0.254342	0.0
Variant_988	0.0	0.086
Variant_989	0.292896	0.369
Variant_990	0.304982	0.293
Variant_991	0.25977	0.331
Variant_992	0.0	0.122
Variant_993	0.27377	0.248
Variant_994	0.0	0.293
Variant_995	0.309113	0.296
Variant_996	0.258979	0.295
Variant_997	0.316901	0.334
Variant_998	0.235612	0.338
Variant_999	0.284199	0.274
Variant_1000	0.27957	0.218
Variant_1001	0.271111	0.245
Variant_1002	0.319735	0.261
Variant_1003	0.261286	0.27
Variant_1004	0.266667	0.362
Variant_1005	0.306373	0.281
Variant_1006	0.275862	0.309
Variant_1007	0.294331	0.365
Variant_1008	0.257426	0.333
Variant_1009	0.285141	0.36
Variant_1010	0.2827	0.284
Variant_1011	0.304114	0.317
Variant_1012	0.0	0.154
Variant_1013	0.0	0.154
Variant_1014	0.104953	0.154
Variant_1015	0.0	0.168
Variant_1016	0.180022	0.17
Variant_1017	0.174725	0.214
Variant_1018	0.192641	0.292
Variant_1019	0.18412	0.128
Variant_1020	0.198895	0.137
Variant_1021	0.230769	0.159
Variant_1022	0.147838	0.296
Variant_1023	0.390285	0.503
Variant_1024	0.446809	0.448
Variant_1025	0.433535	0.47
Variant_1026	0.459016	0.444
Variant_1027	0.467933	0.393
Variant_1028	0.295561	0.419
Variant_1029	0.495751	0.608
Variant_1030	0.889313	0.95
Variant_1031	0.413613	0.469
Variant_1032	0.405312	0.0
Variant_1033	0.409502	0.36
Variant_1034	0.423423	0.396
Variant_1035	0.395274	0.556
Variant_1036	0.278297	0.291
Variant_1037	0.389286	0.294
Variant_1038	0.391408	0.294
Variant_1039	0.223815	0.0
Variant_1040	0.194652	0.0
Variant_1041	0.175121	0.0
Variant_1042	0.263383	0.0
Variant_1043	0.251716	0.0
Variant_1044	0.136253	0.0
Variant_1045	0.259615	0.0
Variant_1046	0.5116	0.0
Variant_1047	0.252577	0.0
Variant_1048	0.252481	0.182
Variant_1049	0.16183	0.0
Variant_1050	0.204056	0.0
Variant_1051	0.315789	0.0
Variant_1052	0.314385	0.0
Variant_1053	0.532258	0.0
Variant_1054	0.155811	0.152
Variant_1055	0.130778	0.0
Variant_1056	0.443925	0.515
Variant_1057	0.405192	0.449
Variant_1058	0.0	0.073
Variant_1059	0.0	0.199
Variant_1060	0.561786	0.559
Variant_1061	0.404118	0.478
Variant_1062	0.122087	0.156
Variant_1063	0.40935	0.579
Variant_1064	0.228296	0.0
Variant_1065	0.0	0.23
Variant_1066	0.226177	0.257
Variant_1067	0.207569	0.4
Variant_1068	0.418523	0.609
Variant_1069	0.337209	0.0
Variant_1070	0.212963	0.0
Variant_1071	0.299625	0.0
Variant_1072	0.102564	0.0
Variant_1073	0.157407	0.0
Variant_1074	0.126087	0.0
Variant_1075	0.937294	0.827
Variant_1076	0.671362	0.0
Variant_1077	0.111111	0.0
Variant_1078	0.108209	0.0
Variant_1079	0.114815	0.0
Variant_1080	0.658986	0.699
Variant_1081	0.246528	0.267
Variant_1082	0.130577	0.161
Variant_1083	0.0	0.005941
Variant_1084	0.635036	0.697
Variant_1085	0.0	0.07
Variant_1086	0.260664	0.145
Variant_1087	0.0	0.058
Variant_1088	0.28982	0.344
Variant_1089	0.317101	0.163
Variant_1090	0.0	0.097
Variant_1091	0.0	0.102
Variant_1092	0.188235	0.117
Variant_1093	0.0	0.101
Variant_1094	0.24812	0.365
Variant_1095	0.0	0.119
Variant_1096	0.284932	0.334
Variant_1097	0.102804	0.0
Variant_1098	0.0	0.105
Variant_1099	0.0	0.114
Variant_1100	0.0	0.086
Variant_1101	0.341902	0.414
Variant_1102	0.0	0.091
Variant_1103	0.359857	0.491
Variant_1104	0.381222	0.42
Variant_1105	0.107914	0.108
Variant_1106	0.195043	0.215
Variant_1107	0.0	0.078
Variant_1108	0.0	0.093
Variant_1109	0.0	0.094
Variant_1110	0.0	0.083
Variant_1111	0.270179	0.327
Variant_1112	0.396292	0.313
Variant_1113	0.0	0.146
Variant_1114	0.0	0.114
Variant_1115	0.0	0.088
Variant_1116	0.0	0.089
Variant_1117	0.0	0.099
Variant_1118	0.192905	0.295
Variant_1119	0.0	0.092
Variant_1120	0.0	0.111
Variant_1121	0.0	0.079
Variant_1122	0.0	0.08
Variant_1123	0.0	0.074
Variant_1124	0.0	0.111
Variant_1125	0.0	0.075
Variant_1126	0.275093	0.293
Variant_1127	0.0	0.113
Variant_1128	0.0	0.091
Variant_1129	0.0	0.084
Variant_1130	0.395699	0.494
Variant_1131	0.213757	0.209
Variant_1132	0.0	0.099
Variant_1133	0.447619	0.385
Variant_1134	0.0	0.101
Variant_1135	0.443575	0.475
Variant_1136	0.206522	0.325
Variant_1137	0.0	0.098
Variant_1138	0.0	0.091
Variant_1139	0.0	0.106
Variant_1140	0.0	0.097
Variant_1141	0.0	0.089
Variant_1142	0.0	0.088
Variant_1143	0.754566	0.788
Variant_1144	0.377868	0.321
Variant_1145	0.0	0.113
Variant_1146	0.0	0.085
Variant_1147	0.0	0.086
Variant_1148	0.227224	0.189
Variant_1149	0.414054	0.47
Variant_1150	0.233655	0.294
Variant_1151	0.172566	0.205
Variant_1152	0.537399	0.476
Variant_1153	0.498818	0.47
Variant_1154	0.0	0.123
Variant_1155	0.0	0.067
Variant_1156	0.0	0.104
Variant_1157	0.0	0.193
Variant_1158	0.0	0.098
Variant_1159	0.0	0.064
Variant_1160	0.0	0.095
Variant_1161	0.0	0.094
Variant_1162	0.0	0.069
Variant_1163	0.0	0.126
Variant_1164	0.0	0.117
Variant_1165	0.0	0.126
Variant_1166	0.0	0.078
Variant_1167	0.0	0.119
Variant_1168	0.0	0.163
Variant_1169	0.840999	0.765
Variant_1170	0.0	0.093
Variant_1171	0.0	0.113
Variant_1172	0.0	0.074
Variant_1173	0.0	0.063
Variant_1174	0.0	0.078
Variant_1175	0.0	0.101
Variant_1176	0.0	0.17
Variant_1177	0.0	0.116
Variant_1178	0.0	0.089
Variant_1179	0.0	0.091
Variant_1180	0.238896	0.346
Variant_1181	0.0	0.068
Variant_1182	0.0	0.077
Variant_1183	0.0	0.116
Variant_1184	0.0	0.082
Variant_1185	0.595721	0.583
Variant_1186	0.0	0.093
Variant_1187	0.0	0.074
Variant_1188	0.0	0.08
Variant_1189	0.459854	0.518
Variant_1190	0.0	0.094
Variant_1191	0.0	0.16
Variant_1192	0.0	0.127
Variant_1193	0.0	0.096
Variant_1194	0.0	0.085
Variant_1195	0.0	0.098
Variant_1196	0.0	0.1
Variant_1197	0.0	0.1
Variant_1198	0.0	0.096
Variant_1199	0.0	0.167
Variant_1200	0.0	0.131
Variant_1201	0.363184	0.444
Variant_1202	0.365672	0.419
Variant_1203	0.593583	0.64
Variant_1204	0.106897	0.096
Variant_1205	0.302793	0.412
Variant_1206	0.311973	0.307
Variant_1207	0.0	0.117
Variant_1208	0.213187	0.186
Variant_1209	0.446626	0.491
Variant_1210	0.30303	0.297
Variant_1211	0.0	0.074
Variant_1212	0.485968	0.422
Variant_1213	0.277778	0.329
Variant_1214	0.652968	0.644
Variant_1215	0.892857	0.87
Variant_1216	0.422932	0.601
Variant_1217	0.296552	0.393
Variant_1218	0.645399	0.677
Variant_1219	0.117371	0.15
Variant_1220	0.0	0.021
Variant_1221	0.432783	0.522
Variant_1222	0.0	0.051
Variant_1223	0.284863	0.175
Variant_1224	0.179416	0.0
Variant_1225	0.310421	0.235
Variant_1226	0.597679	0.452
Variant_1227	0.267052	0.22
Variant_1228	0.396382	0.203
Variant_1229	0.0	0.061
Variant_1230	0.0	0.05
Variant_1231	0.0	0.259
Variant_1232	0.24228	0.113
Variant_1233	0.0	0.039
Variant_1234	0.0	0.038
Variant_1235	0.0	0.049
Variant_1236	0.0	0.064
Variant_1237	0.208421	0.174
Variant_1238	0.0	0.07
Variant_1239	0.177305	0.115
Variant_1240	0.0	0.337
Variant_1241	0.0	0.103
Variant_1242	0.0	0.039
Variant_1243	0.110081	0.089
Variant_1244	0.0	0.157
Variant_1245	0.480631	0.53
Variant_1246	0.480638	0.645
Variant_1247	0.431681	0.432
Variant_1248	0.0	0.106
Variant_1249	0.307902	0.269
Variant_1250	0.426367	0.552
Variant_1251	0.419023	0.354
Variant_1252	0.167416	0.123
Variant_1253	0.0	0.206
Variant_1254	0.115732	0.0
Variant_1255	0.113102	0.0
Variant_1256	0.107062	0.0
Variant_1257	0.693182	0.621
Variant_1258	0.0	0.058
Variant_1259	0.656535	0.51
Variant_1260	0.222222	0.0
Variant_1261	0.278719	0.366
Variant_1262	0.0	0.143
Variant_1263	0.0	0.148
Variant_1264	0.461444	0.449
Variant_1265	0.0	0.123
Variant_1266	0.384615	0.357
Variant_1267	0.252887	0.247
Variant_1268	0.560408	0.391
Variant_1269	0.668008	0.53
Variant_1270	0.350902	0.5
Variant_1271	0.255541	0.353
Variant_1272	0.549601	0.488
Variant_1273	0.134752	0.0
Variant_1274	0.323133	0.5
Variant_1275	0.254958	0.264
Variant_1276	0.256338	0.264
Variant_1277	0.0	0.097
Variant_1278	0.232323	0.171
Variant_1279	0.382739	0.316
Variant_1280	0.292599	0.417
Variant_1281	0.440618	0.605
Variant_1282	0.304604	0.355
Variant_1283	0.0	0.104
Variant_1284	0.387409	0.287
Variant_1285	0.18259	0.212
Variant_1286	0.449519	0.444
Variant_1287	0.365569	0.353
Variant_1288	0.169014	0.181
Variant_1289	0.189565	0.0
Variant_1290	0.326877	0.437
Variant_1291	0.0	0.077
Variant_1292	0.236181	0.327
Variant_1293	0.441176	0.522
Variant_1294	0.273469	0.457
Variant_1295	0.389884	0.391
Variant_1296	0.0	0.512
Variant_1297	0.27204	0.5
Variant_1298	0.0	0.096
Variant_1299	0.294829	0.451
Variant_1300	0.269555	0.388
Variant_1301	0.430998	0.492
Variant_1302	0.303191	0.292
Variant_1303	0.216791	0.212
Variant_1304	0.334444	0.337
Variant_1305	0.444444	0.336
Variant_1306	0.447443	0.312
Variant_1307	0.307182	0.323
Variant_1308	0.263403	0.29
Variant_1309	0.291979	0.348
Variant_1310	0.0	0.14
Variant_1311	0.459071	0.484
Variant_1312	0.0	0.15
Variant_1313	0.456847	0.432
Variant_1314	0.425843	0.478
Variant_1315	0.365044	0.35
Variant_1316	0.447576	0.564
Variant_1317	0.938697	0.923
Variant_1318	0.20775	0.245
Variant_1319	0.0	0.288
Variant_1320	0.0	0.079
Variant_1321	0.879937	0.824
Variant_1322	0.591716	0.613
Variant_1323	0.0	0.152
Variant_1324	0.442332	0.461
Variant_1325	0.531486	0.547
Variant_1326	0.0	0.182
Variant_1327	0.147436	0.146
Variant_1328	0.249462	0.211
Variant_1329	0.105152	0.173
Variant_1330	0.185185	0.212
Variant_1331	0.0	0.114
Variant_1332	0.471058	0.413
Variant_1333	0.410526	0.548
Variant_1334	0.4	0.5
Variant_1335	0.0	0.172
Variant_1336	0.211765	0.277
Variant_1337	0.273084	0.262
Variant_1338	0.0	0.228
Variant_1339	0.156989	0.139
Variant_1340	0.278366	0.326
Variant_1341	0.106383	0.0
Variant_1342	0.293405	0.235
Variant_1343	0.194079	0.268
Variant_1344	0.217009	0.249
Variant_1345	0.227064	0.0
Variant_1346	0.131466	0.0
Variant_1347	0.146927	0.073
Variant_1348	0.0	0.141
Variant_1349	0.417027	0.384
Variant_1350	0.261168	0.308
Variant_1351	0.199115	0.231
Variant_1352	0.198895	0.188
Variant_1353	0.148599	0.191
Variant_1354	0.148664	0.251
Variant_1355	0.205263	0.208
Variant_1356	0.11	0.0
Variant_1357	0.178082	0.156
Variant_1358	0.258575	0.268
Variant_1359	0.269841	0.429
Variant_1360	0.125	0.0
Variant_1361	0.169177	0.204
Variant_1362	0.2	0.182
Variant_1363	0.251549	0.419
Variant_1364	0.184588	0.228
Variant_1365	0.271845	0.0
Variant_1366	0.287054	0.2
Variant_1367	0.485714	0.393
Variant_1368	0.0	0.369
Variant_1369	0.0	0.279
Variant_1370	0.0	0.121
Variant_1371	0.0	0.138
Variant_1372	0.355023	0.403
Variant_1373	0.213115	0.0
Variant_1374	0.0	0.228
Variant_1375	0.0	0.393
Variant_1376	0.0	0.223
Variant_1377	0.0	0.159
Variant_1378	0.0	0.134
Variant_1379	0.0	0.167
Variant_1380	0.0	0.252
Variant_1381	0.0	0.356
Variant_1382	0.0	0.132
Variant_1383	0.174497	0.165
Variant_1384	0.0	0.163
Variant_1385	0.0	0.151
Variant_1386	0.0	0.253
Variant_1387	0.196262	0.0
Variant_1388	0.0	0.257
Variant_1389	0.0	0.224
Variant_1390	0.0	0.143
Variant_1391	0.0	0.143
Variant_1392	0.556622	0.609
Variant_1393	0.0	0.258
Variant_1394	0.0	0.2
Variant_1395	0.0	0.265
Variant_1396	0.0	0.352
Variant_1397	0.780952	0.859
Variant_1398	0.200624	0.19
Variant_1399	0.469345	0.507
Variant_1400	0.945137	0.947
Variant_1401	0.35917	0.439
Variant_1402	0.472663	0.661
Variant_1403	0.445701	0.317
Variant_1404	0.326608	0.394
Variant_1405	0.298206	0.194
Variant_1406	0.348165	0.414
Variant_1407	0.462185	0.47
Variant_1408	0.967249	0.947
Variant_1409	0.392086	0.516
Variant_1410	0.464912	0.45
Variant_1411	0.444323	0.536
Variant_1412	0.602564	0.0
Variant_1413	0.238095	0.0
Variant_1414	0.692632	0.723
Variant_1415	0.46	0.649
Variant_1416	0.453704	0.6
Variant_1417	0.979452	0.938
Variant_1418	0.450437	0.521
Variant_1419	0.191686	0.319
Variant_1420	0.262735	0.25
Variant_1421	0.300743	0.344
Variant_1422	0.386541	0.397
Variant_1423	0.272464	0.326
Variant_1424	0.285956	0.281
Variant_1425	0.0	0.231
Variant_1426	0.461353	0.453
Variant_1427	0.0	0.112
Variant_1428	0.202353	0.242
Variant_1429	0.0	0.106
Variant_1430	0.0	0.084
Variant_1431	0.101562	0.0
Variant_1432	0.416393	0.441
Variant_1433	0.221574	0.201
Variant_1434	0.420366	0.477
Variant_1435	0.199063	0.178
Variant_1436	0.439394	0.359
Variant_1437	0.410101	0.509
Variant_1438	0.422868	0.372
Variant_1439	0.117089	0.157
Variant_1440	0.429448	0.346
Variant_1441	0.431211	0.431
Variant_1442	0.428947	0.422
Variant_1443	0.45	0.459
Variant_1444	0.393401	0.343
Variant_1445	0.48954	0.436
Variant_1446	0.0	0.06
Variant_1447	0.41411	0.424
Variant_1448	0.178683	0.236
Variant_1449	0.0	0.072
Variant_1450	0.15534	0.176
Variant_1451	0.348837	0.282
Variant_1452	0.0	0.095
Variant_1453	0.0	0.139
Variant_1454	0.12381	0.088
Variant_1455	0.108434	0.197
Variant_1456	0.0	0.106
Variant_1457	0.426295	0.422
Variant_1458	0.186004	0.284
Variant_1459	0.122807	0.09
Variant_1460	0.183288	0.116
Variant_1461	0.0	0.126
Variant_1462	0.414784	0.386
Variant_1463	0.205128	0.239
Variant_1464	0.410377	0.327
Variant_1465	0.0	0.091
Variant_1466	0.183857	0.183
Variant_1467	0.0	0.064
Variant_1468	0.0	0.162
Variant_1469	0.185468	0.174
Variant_1470	0.404878	0.375
Variant_1471	0.38169	0.364
Variant_1472	0.190554	0.201
Variant_1473	0.0	0.115
Variant_1474	0.163065	0.191
Variant_1475	0.0	0.109
Variant_1476	0.0	0.106
Variant_1477	0.3	0.374
Variant_1478	0.0	0.125
Variant_1479	0.176375	0.175
Variant_1480	0.419094	0.448
Variant_1481	0.407666	0.428
Variant_1482	0.0	0.099
Variant_1483	0.302048	0.396
Variant_1484	0.0	0.106
Variant_1485	0.374233	0.362
Variant_1486	0.461847	0.426
Variant_1487	0.421371	0.433
Variant_1488	0.180135	0.192
Variant_1489	0.0	0.182
Variant_1490	0.420408	0.437
Variant_1491	0.296667	0.349
Variant_1492	0.0	0.068
Variant_1493	0.0	0.108
Variant_1494	0.123348	0.178
Variant_1495	0.165529	0.118
Variant_1496	0.282051	0.234
Variant_1497	0.0	0.037
Variant_1498	0.0	0.122
Variant_1499	0.0	0.049
Variant_1500	0.203081	0.178
Variant_1501	0.0	0.079
Variant_1502	0.0	0.078
Variant_1503	0.201622	0.196
Variant_1504	0.217703	0.249
Variant_1505	0.124332	0.193
Variant_1506	0.34375	0.402
Variant_1507	0.417819	0.346
Variant_1508	0.0	0.071
Variant_1509	0.415584	0.426
Variant_1510	0.426606	0.457
Variant_1511	0.195329	0.231
Variant_1512	0.0	0.084
Variant_1513	0.0	0.128
Variant_1514	0.425656	0.55
Variant_1515	0.129252	0.123
Variant_1516	0.10084	0.136
Variant_1517	0.461538	0.336
Variant_1518	0.0	0.103
Variant_1519	0.129464	0.0
Variant_1520	0.101266	0.108
Variant_1521	0.417431	0.493
Variant_1522	0.180412	0.148
Variant_1523	0.103387	0.069
Variant_1524	0.45045	0.428
Variant_1525	0.101161	0.077
Variant_1526	0.0	0.075
Variant_1527	0.18315	0.11
Variant_1528	0.396752	0.464
Variant_1529	0.385593	0.493
Variant_1530	0.0	0.089
Variant_1531	0.189036	0.269
Variant_1532	0.0	0.219
Variant_1533	0.174603	0.138
Variant_1534	0.409888	0.401
Variant_1535	0.285205	0.358
Variant_1536	0.411859	0.369
Variant_1537	0.381773	0.435
Variant_1538	0.175739	0.206
Variant_1539	0.380256	0.436
Variant_1540	0.104972	0.136
Variant_1541	0.418345	0.546
Variant_1542	0.431953	0.419
Variant_1543	0.272727	0.323
Variant_1544	0.15407	0.087
Variant_1545	0.417098	0.506
Variant_1546	0.466912	0.416
Variant_1547	0.436782	0.502
Variant_1548	0.409174	0.513
Variant_1549	0.0	0.061
Variant_1550	0.405676	0.507
Variant_1551	0.425926	0.451
Variant_1552	0.411585	0.474
Variant_1553	0.427817	0.495
Variant_1554	0.412863	0.464
Variant_1555	0.159136	0.219
Variant_1556	0.0	0.104
Variant_1557	0.0	0.069
Variant_1558	0.103741	0.111
Variant_1559	0.0	0.081
Variant_1560	0.165289	0.138
Variant_1561	0.0	0.073
Variant_1562	0.423313	0.485
Variant_1563	0.0	0.073
Variant_1564	0.0	0.13
Variant_1565	0.428058	0.383
Variant_1566	0.441799	0.425
Variant_1567	0.101639	0.099
Variant_1568	0.0	0.091
Variant_1569	0.414948	0.38
Variant_1570	0.0	0.093
Variant_1571	0.197248	0.204
Variant_1572	0.457064	0.479
Variant_1573	0.406593	0.322
Variant_1574	0.464029	0.533
Variant_1575	0.109785	0.153
Variant_1576	0.0	0.155
Variant_1577	0.106061	0.193
Variant_1578	0.125654	0.111
Variant_1579	0.449791	0.262
Variant_1580	0.462921	0.484
Variant_1581	0.298734	0.388
Variant_1582	0.424036	0.381
Variant_1583	0.320789	0.434
Variant_1584	0.436036	0.368
Variant_1585	0.0	0.064
Variant_1586	0.428797	0.547
Variant_1587	0.0	0.125
Variant_1588	0.181223	0.176
Variant_1589	0.0	0.085
Variant_1590	0.469178	0.376
Variant_1591	0.0	0.165
Variant_1592	0.15678	0.236
Variant_1593	0.125	0.106
Variant_1594	0.441926	0.409
Variant_1595	0.0	0.087
Variant_1596	0.158163	0.177
Variant_1597	0.419608	0.367
Variant_1598	0.353535	0.466
Variant_1599	0.193548	0.171
Variant_1600	0.386861	0.46
Variant_1601	0.394595	0.501
Variant_1602	0.0	0.054
Variant_1603	0.0	0.073
Variant_1604	0.276923	0.43
Variant_1605	0.418097	0.466
Variant_1606	0.44062	0.494
Variant_1607	0.203426	0.079
Variant_1608	0.436782	0.464
Variant_1609	0.0	0.125
Variant_1610	0.382979	0.415
Variant_1611	0.0	0.09
Variant_1612	0.400362	0.353
Variant_1613	0.0	0.065
Variant_1614	0.47619	0.443
Variant_1615	0.0	0.118
Variant_1616	0.182254	0.187
Variant_1617	0.162353	0.183
Variant_1618	0.412037	0.438
Variant_1619	0.385093	0.38
Variant_1620	0.0	0.125
Variant_1621	0.0	0.107
Variant_1622	0.0	0.066
Variant_1623	0.103448	0.069
Variant_1624	0.434783	0.361
Variant_1625	0.421429	0.272
Variant_1626	0.0	0.066
Variant_1627	0.236735	0.0
Variant_1628	0.0	0.087
Variant_1629	0.104348	0.0
Variant_1630	0.0	0.093
Variant_1631	0.0	0.089
Variant_1632	0.453961	0.486
Variant_1633	0.176471	0.306
Variant_1634	0.0	0.124
Variant_1635	0.0	0.123
Variant_1636	0.0	0.068
Variant_1637	0.291771	0.374
Variant_1638	0.189409	0.147
Variant_1639	0.429885	0.428
Variant_1640	0.0	0.162
Variant_1641	0.120735	0.166
Variant_1642	0.444444	0.228
Variant_1643	0.174946	0.15
Variant_1644	0.0	0.125
Variant_1645	0.421569	0.38
Variant_1646	0.370618	0.415
Variant_1647	0.335347	0.348
Variant_1648	0.379538	0.332
Variant_1649	0.110294	0.119
Variant_1650	0.128617	0.095
Variant_1651	0.37247	0.364
Variant_1652	0.474619	0.38
Variant_1653	0.147368	0.228
Variant_1654	0.401985	0.442
Variant_1655	0.285714	0.32
Variant_1656	0.199468	0.13
Variant_1657	0.389313	0.45
Variant_1658	0.444737	0.432
Variant_1659	0.431122	0.428
Variant_1660	0.514164	0.539
Variant_1661	0.542169	0.446
Variant_1662	0.501211	0.574
Variant_1663	0.0	0.081
Variant_1664	0.0	0.052
Variant_1665	0.0	0.082
Variant_1666	0.433243	0.435
Variant_1667	0.125	0.18
Variant_1668	0.0	0.161
Variant_1669	0.43578	0.448
Variant_1670	0.431217	0.508
Variant_1671	0.43436	0.4
Variant_1672	0.0	0.121
Variant_1673	0.0	0.113
Variant_1674	0.0	0.078
Variant_1675	0.107991	0.15
Variant_1676	0.411765	0.387
Variant_1677	0.3861	0.342
Variant_1678	0.0	0.069
Variant_1679	0.418152	0.41
Variant_1680	0.0	0.172
Variant_1681	0.389105	0.289
Variant_1682	0.308848	0.4
Variant_1683	0.144989	0.211
Variant_1684	0.121212	0.118
Variant_1685	0.0	0.096
Variant_1686	0.462617	0.484
Variant_1687	0.264762	0.364
Variant_1688	0.134809	0.06
Variant_1689	0.0	0.136
Variant_1690	0.446494	0.445
Variant_1691	0.42735	0.408
Variant_1692	0.396226	0.494
Variant_1693	0.404531	0.481
Variant_1694	0.177062	0.154
Variant_1695	0.119565	0.114
Variant_1696	0.182979	0.186
Variant_1697	0.309091	0.318
Variant_1698	0.423077	0.337
Variant_1699	0.403727	0.469
Variant_1700	0.436709	0.462
Variant_1701	0.436957	0.494
Variant_1702	0.387755	0.403
Variant_1703	0.135922	0.201
Variant_1704	0.16763	0.215
Variant_1705	0.43633	0.364
Variant_1706	0.0	0.058
Variant_1707	0.0	0.059
Variant_1708	0.191939	0.228
Variant_1709	0.429942	0.422
Variant_1710	0.176119	0.164
Variant_1711	0.40153	0.432
Variant_1712	0.0	0.085
Variant_1713	0.0	0.067
Variant_1714	0.0	0.096
Variant_1715	0.449664	0.537
Variant_1716	0.415144	0.378
Variant_1717	0.411494	0.372
Variant_1718	0.385768	0.468
Variant_1719	0.194896	0.247
Variant_1720	0.434783	0.504
Variant_1721	0.221631	0.195
Variant_1722	0.326255	0.351
Variant_1723	0.393939	0.45
Variant_1724	0.193772	0.0
Variant_1725	0.30742	0.296
Variant_1726	0.207436	0.212
Variant_1727	0.0	0.135
Variant_1728	0.395408	0.482
Variant_1729	0.410053	0.402
Variant_1730	0.0	0.125
Variant_1731	0.372984	0.5
Variant_1732	0.164032	0.234
Variant_1733	0.382022	0.439
Variant_1734	0.166667	0.132
Variant_1735	0.186104	0.145
Variant_1736	0.444767	0.384
Variant_1737	0.0	0.083
Variant_1738	0.402878	0.422
Variant_1739	0.209709	0.148
Variant_1740	0.0	0.051
Variant_1741	0.0	0.094
Variant_1742	0.105159	0.088
Variant_1743	0.0	0.06
Variant_1744	0.194118	0.189
Variant_1745	0.428571	0.37
Variant_1746	0.432348	0.366
Variant_1747	0.39779	0.37
Variant_1748	0.115163	0.161
Variant_1749	0.169954	0.172
Variant_1750	0.0	0.131
Variant_1751	0.282686	0.378
Variant_1752	0.405765	0.455
Variant_1753	0.418692	0.356
Variant_1754	0.41133	0.416
Variant_1755	0.288973	0.371
Variant_1756	0.117073	0.188
Variant_1757	0.323263	0.319
Variant_1758	0.444976	0.484
Variant_1759	0.387712	0.395
Variant_1760	0.417749	0.511
Variant_1761	0.415712	0.407
Variant_1762	0.102564	0.14
Variant_1763	0.35102	0.37
Variant_1764	0.272563	0.352
Variant_1765	0.440594	0.493
Variant_1766	0.314928	0.354
Variant_1767	0.1	0.076
Variant_1768	0.397759	0.438
Variant_1769	0.114058	0.113
Variant_1770	0.0	0.131
Variant_1771	0.0	0.112
Variant_1772	0.473333	0.429
Variant_1773	0.464444	0.367
Variant_1774	0.318584	0.456
Variant_1775	0.193384	0.24
Variant_1776	0.411003	0.472
Variant_1777	0.0	0.106
Variant_1778	0.0	0.089
Variant_1779	0.108312	0.136
Variant_1780	0.442897	0.378
Variant_1781	0.464286	0.581
Variant_1782	0.12381	0.197
Variant_1783	0.429043	0.383
Variant_1784	0.413729	0.346
Variant_1785	0.0	0.125
Variant_1786	0.0	0.078
Variant_1787	0.424188	0.55
Variant_1788	0.0	0.077
Variant_1789	0.0	0.067
Variant_1790	0.100515	0.1
Variant_1791	0.365517	0.353
Variant_1792	0.418089	0.369
Variant_1793	0.420183	0.396
Variant_1794	0.0	0.119
Variant_1795	0.40301	0.357
Variant_1796	0.214286	0.116
Variant_1797	0.0	0.467
Variant_1798	0.362832	0.46
Variant_1799	0.344828	0.366
Variant_1800	0.338028	0.399
Variant_1801	0.155303	0.256
Variant_1802	0.0	0.111
Variant_1803	0.458853	0.368
Variant_1804	0.466292	0.348
Variant_1805	0.211009	0.126
Variant_1806	0.155216	0.15
Variant_1807	0.384211	0.306
Variant_1808	0.417143	0.417
Variant_1809	0.11284	0.167
Variant_1810	0.467692	0.333
Variant_1811	0.168421	0.179
Variant_1812	0.0	0.196
Variant_1813	0.104089	0.138
Variant_1814	0.441791	0.393
Variant_1815	0.166667	0.232
Variant_1816	0.0	0.059
Variant_1817	0.419643	0.374
Variant_1818	0.396675	0.432
Variant_1819	0.177083	0.205
Variant_1820	0.387931	0.41
Variant_1821	0.0	0.087
Variant_1822	0.18894	0.151
Variant_1823	0.167464	0.178
Variant_1824	0.194521	0.175
Variant_1825	0.169591	0.255
Variant_1826	0.420213	0.448
Variant_1827	0.744604	0.767
Variant_1828	0.394673	0.491
Variant_1829	0.0	0.082
Variant_1830	0.0	0.067
Variant_1831	0.0	0.065
Variant_1832	0.438356	0.411
Variant_1833	0.425532	0.369
Variant_1834	0.436508	0.426
Variant_1835	0.201166	0.183
Variant_1836	0.457516	0.423
Variant_1837	0.201856	0.229
Variant_1838	0.426934	0.371
Variant_1839	0.314607	0.261
Variant_1840	0.271642	0.304
Variant_1841	0.160839	0.24
Variant_1842	0.152439	0.097
Variant_1843	0.180451	0.186
Variant_1844	0.453961	0.481
Variant_1845	0.414239	0.418
Variant_1846	0.409091	0.526
Variant_1847	0.37246	0.414
Variant_1848	0.113895	0.133
Variant_1849	0.135204	0.118
Variant_1850	0.0	0.054
Variant_1851	0.0	0.063
Variant_1852	0.445141	0.52
Variant_1853	0.353147	0.409
Variant_1854	0.266917	0.385
Variant_1855	0.116232	0.217
Variant_1856	0.382042	0.43
Variant_1857	0.16622	0.18
Variant_1858	0.42228	0.43
Variant_1859	0.121951	0.137
Variant_1860	0.337705	0.357
Variant_1861	0.0	0.072
Variant_1862	0.443299	0.499
Variant_1863	0.447566	0.429
Variant_1864	0.128421	0.159
Variant_1865	0.320675	0.33
Variant_1866	0.25	0.291
Variant_1867	0.0	0.098
Variant_1868	0.122727	0.0
Variant_1869	0.317021	0.315
Variant_1870	0.180662	0.177
Variant_1871	0.4	0.407
Variant_1872	0.0	0.095
Variant_1873	0.442543	0.29
Variant_1874	0.0	0.141
Variant_1875	0.432927	0.522
Variant_1876	0.417476	0.465
Variant_1877	0.404396	0.432
Variant_1878	0.442553	0.5
Variant_1879	0.0	0.082
Variant_1880	0.441406	0.404
Variant_1881	0.411932	0.442
Variant_1882	0.113924	0.09
Variant_1883	0.106667	0.065
Variant_1884	0.391791	0.396
Variant_1885	0.337438	0.3
Variant_1886	0.0	0.097
Variant_1887	0.432071	0.421
Variant_1888	0.192029	0.186
Variant_1889	0.420233	0.42
Variant_1890	0.107991	0.151
Variant_1891	0.0	0.075
Variant_1892	0.393939	0.329
Variant_1893	0.0	0.054
Variant_1894	0.453947	0.344
Variant_1895	0.111831	0.0
Variant_1896	0.489603	0.481
Variant_1897	0.0	0.069
Variant_1898	0.13242	0.146
Variant_1899	0.34104	0.447
Variant_1900	0.0	0.074
Variant_1901	0.0	0.095
Variant_1902	0.195122	0.223
Variant_1903	0.352159	0.372
Variant_1904	0.10084	0.18
Variant_1905	0.317961	0.35
Variant_1906	0.112971	0.155
Variant_1907	0.0	0.059
Variant_1908	0.329377	0.325
Variant_1909	0.380137	0.293
Variant_1910	0.259459	0.244
Variant_1911	0.342432	0.451
Variant_1912	0.232033	0.297
Variant_1913	0.131841	0.098
Variant_1914	0.0	0.13
Variant_1915	0.0	0.125
Variant_1916	0.339779	0.406
Variant_1917	0.0	0.075
Variant_1918	0.371179	0.377
Variant_1919	0.534328	0.382
Variant_1920	0.367052	0.471
Variant_1921	0.0	0.102
Variant_1922	0.334746	0.488
Variant_1923	0.492424	0.532
Variant_1924	0.353612	0.403
Variant_1925	0.544061	0.498
Variant_1926	0.496622	0.486
Variant_1927	0.0	0.093
Variant_1928	0.455285	0.467
Variant_1929	0.324324	0.0
Variant_1930	0.332353	0.308
Variant_1931	0.168285	0.127
Variant_1932	0.192	0.154
Variant_1933	0.389474	0.557
Variant_1934	0.129902	0.138
Variant_1935	0.39577	0.39
Variant_1936	0.0	0.094
Variant_1937	0.423221	0.39
Variant_1938	0.108772	0.086
Variant_1939	0.0	0.097
Variant_1940	0.0	0.054
Variant_1941	0.0	0.11
Variant_1942	0.158809	0.145
Variant_1943	0.124236	0.104
Variant_1944	0.414835	0.44
Variant_1945	0.108974	0.117
Variant_1946	0.411867	0.391
Variant_1947	0.430348	0.498
Variant_1948	0.153614	0.166
Variant_1949	0.0	0.086
Variant_1950	0.159314	0.134
Variant_1951	0.201942	0.182
Variant_1952	0.0	0.072
Variant_1953	0.407207	0.329
Variant_1954	0.0	0.077
Variant_1955	0.41129	0.472
Variant_1956	0.238806	0.163
Variant_1957	0.113043	0.218
Variant_1958	0.439446	0.467
Variant_1959	0.0	0.077
Variant_1960	0.419811	0.532
Variant_1961	0.3575	0.434
Variant_1962	0.412178	0.398
Variant_1963	0.0	0.071
Variant_1964	0.0	0.174
Variant_1965	0.46114	0.407
Variant_1966	0.454802	0.474
Variant_1967	0.18125	0.129
Variant_1968	0.37931	0.416
Variant_1969	0.173838	0.143
Variant_1970	0.114504	0.09
Variant_1971	0.392857	0.453
Variant_1972	0.355072	0.411
Variant_1973	0.0	0.062
Variant_1974	0.544304	0.42
Variant_1975	0.0	0.124
Variant_1976	0.468165	0.423
Variant_1977	0.415152	0.46
Variant_1978	0.428571	0.4
Variant_1979	0.28534	0.335
Variant_1980	0.210526	0.155
Variant_1981	0.13	0.123
Variant_1982	0.0	0.116
Variant_1983	0.175342	0.216
Variant_1984	0.210526	0.177
Variant_1985	0.439863	0.385
Variant_1986	0.0	0.126
Variant_1987	0.377551	0.447
Variant_1988	0.441558	0.382
Variant_1989	0.182195	0.184
Variant_1990	0.269113	0.33
Variant_1991	0.396857	0.347
Variant_1992	0.189831	0.205
Variant_1993	0.0	0.088
Variant_1994	0.472603	0.404
Variant_1995	0.135977	0.083
Variant_1996	0.424802	0.367
Variant_1997	0.315041	0.223
Variant_1998	0.431772	0.45
[truncated: 11,194 more rows]
